# Supplementary material for: Inferring interiors and structural history of top-shaped asteroids from external properties of asteroid (101955) Bennu
Source: Nat Commun. 2022 Aug 6;13:4589. doi: 10.1038/s41467-022-32288-y (PMC9357032; doi:10.1038/s41467-022-32288-y)
Supplement: Supplementary file 16 — Supplementary Software 1 [file 41467_2022_32288_MOESM16_ESM.zip]

Archive with 30 entries (25 files):
- code_pkdgrav/
- code_pkdgrav/ss2bt
- code_pkdgrav/rpanalyses
- code_pkdgrav/pkdgrav.spinup
- code_pkdgrav/pkdgrav
- code_pkdgrav/readme.md
- __MACOSX/code_pkdgrav/._readme.md
- code_pkdgrav/ss2vtk
- code_pkdgrav/BennuIC/
- code_pkdgrav/BennuIC/phi40C0/
- code_pkdgrav/BennuIC/phi35C0/
- code_pkdgrav/BennuIC/phi29C0/
- code_pkdgrav/BennuIC/phi40C0/bennu_p3_d08_s10_b08_c0.ss.dem
- code_pkdgrav/BennuIC/phi40C0/ss_nospinup.par
- __MACOSX/code_pkdgrav/BennuIC/phi40C0/._ss_nospinup.par
- code_pkdgrav/BennuIC/phi40C0/bennu_p3_d08_s10_b08_c0.ss
- code_pkdgrav/BennuIC/phi40C0/ss_spinup.par
- __MACOSX/code_pkdgrav/BennuIC/phi40C0/._ss_spinup.par
- code_pkdgrav/BennuIC/phi35C0/ss_nospinup.par
- __MACOSX/code_pkdgrav/BennuIC/phi35C0/._ss_nospinup.par
- code_pkdgrav/BennuIC/phi35C0/bennu_p3_d08_s06_b05_c0.ss.dem
- code_pkdgrav/BennuIC/phi35C0/bennu_p3_d08_s06_b05_c0.ss
- code_pkdgrav/BennuIC/phi35C0/ss_spinup.par
- __MACOSX/code_pkdgrav/BennuIC/phi35C0/._ss_spinup.par
- code_pkdgrav/BennuIC/phi29C0/bennu_p3_d08_s02_b03_c0.ss
- code_pkdgrav/BennuIC/phi29C0/ss_nospinup.par
- __MACOSX/code_pkdgrav/BennuIC/phi29C0/._ss_nospinup.par
- code_pkdgrav/BennuIC/phi29C0/bennu_p3_d08_s02_b03_c0.ss.dem
- code_pkdgrav/BennuIC/phi29C0/ss_spinup.par
- __MACOSX/code_pkdgrav/BennuIC/phi29C0/._ss_spinup.par
