# Supplementary material for: Inferring interiors and structural history of top-shaped asteroids from external properties of asteroid (101955) Bennu
Source: Nat Commun. 2022 Aug 6;13:4589. doi: 10.1038/s41467-022-32288-y (PMC9357032; doi:10.1038/s41467-022-32288-y)
Supplement: Supplementary file 16 — Supplementary Software 1 [file 41467_2022_32288_MOESM16_ESM.zip › code_pkdgrav/BennuIC/phi29C0/ss_nospinup.par]

# Template pkdgrav parameter file for COLLISIONS...
#
# Following parameters apply to all compile options...
#
nDigits		= 7		# output file digit mask; compare with nSteps
bParaRead	= 1		# enable parallel reads? (should usually work)
bParaWrite	= 0		# enable parallel writes? (may require testing)
bUseWallClock	= 0		# time using wall clock? (instead of CPU time)
bKDK		= 1		# for now always use Kick-Drift-Kick scheme
dDelta		= 5.0e-9		# maximum step in units of yr / 2 pi
nSteps		= 9000000	# number of steps in intervals of dDelta
iStartStep	= 3712000		# use this to change starting step numbering
nBucket		= 8		# trade off tree memory versus run cost
dTheta		= 0.5		# critical opening angle for tree (in radians)
bDoGravity	= 1		# include gravity (interparticle + external)?
bDoSelfGravity	= 1		# include interparticle gravity?
bHeliocentric	= 0		# use "heliocentric" reference frame?
dCentMass	= 1.0		# central mass in helio (or PATCH) frame (M_Sun)
bFandG		= 0		# use Gauss' F & G function (Kepler) drift?
achDataSubPath	= .		# extension to PTOOLS_DATA_PATH, if used
achInFile	= ss.3712000	# initial conditions file
achOutName	= ss		# output file prefix
dExtraStore	= 0.3		# fractional extra storage per processor
bStandard	= 0		# use old Tipsy I/O format if applicable
#
# Multistepping...
#
bGravStep	= 0		# use "gravity" stepping?
bEpsAccStep	= 0		# use "epsilon-on-a" stepping?
bSqrtPhiStep	= 0		# divide dEta by 3.5 to get steps/orbit
bDensityStep	= 0		# nominal 0.02-0.03 (same for SqrtPhi)
dEta		= 0.0		# 2 pi / dEta steps per orbit
iMaxRung	= 1		# min step = dDelta / 2^(iMaxRung - 1)
#
# Output control...
#
iOutInterval	= 2000		# general output file interval in timesteps
iRedOutInterval	= 0		# reduced-output interval in timesteps
iLogInterval	= 100000		# log interval in timesteps
iCheckInterval	= 0		# checkpoint interval in timesteps
bVWarnings	= 1		# display warnings?
bVStart		= 1		# display starting info?
bVStep		= 0		# display step info? (incl. MFlops, cache, etc.)
bVRungStat	= 0		# display multistepping rung statistics?
bVDetails	= 0		# display very verbose details?
bDoDensity	= 0		# output density files?
bDodtOutput	= 0		# output timestep files?
bDoIOrderOutput	= 0		# output iOrder numbers?
#
# Periodic boundary conditions (see below for SLIDING_PATCH)...
#
bPeriodic	= 0		# use periodic boundary conditions?
dxPeriod	= 0		# x width of boundary (0 for none)
dyPeriod	= 0		# y width of boundary (0 for none)
dzPeriod	= 0		# z width of boundary (0 for none)
nReplicas	= 0		# number of ghost layers to use
bEwald		= 0		# apply Ewald correction?
#
# General COLLISIONS-specific parameters...
#
nSmooth		= 12		# neighbors to check for collision (1 disables)
dEpsN		= 0.55		# normal restitution coefficient (1=elastic)
dEpsT		= 0.55		# tangential restitution coefficient (1=smooth)
#
# Options for uniform gravity field...
#
dxUnifGrav	= 0.0		# x component of uniform gravity field
dyUnifGrav	= 0.0		# y component of uniform gravity field
dzUnifGrav	= 0.0		# z component of uniform gravity field
achUnifGravFile	= ""		# use empty string for no variable gravity
#
# Following only apply to hard-sphere collision code (HSDEM)...
#
bAllowSimulColl	= 1		# allow simultaneous collisions?
bFindRejects	= 0		# check for Hill sphere/particle overlap in ICs?
iCollLogOption	= 0		# 0=none,1=verbose(text),2=terse(binary)
iOutcomes	= 2		# 2^0=MERGE(1);2^1=BOUNCE(2);2^2=FRAG(4)
dMergeLimit	= 0.0		# fraction of escape speed (< 0 ==> absolute)
dDensity	= 0.0		# merged particle density in cgs (0 to disable)
iDensityAltCol	= 0		# particle color for alternate density (0 none)
dDensityAltVal	= 0.0		# alternate particle density in cgs
iEpsNOption	= 0		# 0=ConstEps,1=PowerLaw,2=Compacted,3=Borderies
dEpsNCoef	= 0.52		# (see note on power law parameters below)
dEpsNExp	= -0.14		# (ditto)
dEpsNVStar	= 0.01		# for Borderies et al. 1984 law (cm/s)
dEpsNMin	= 0.01		# minimum allowed EpsN for variable EpsN laws
iSlideOption	= 0		# 0=escape speed,1=maximum travel (see note)
dSlideLimit	= 0.1		# value depends on slide option
dSlideEpsN	= 1.0		# EpsN to use if impact speed < minimum
dSlideEpsT	= 1.0		# EpsT to use if impact speed < minimum
dCollapseLimit	= 0.0		# inelastic collapse detection limit
dCollapseEpsN	= 1.0		# EpsN to use in event of inelastic collapse
dCollapseEpsT	= 1.0		# EpsT to use in event of inelastic collapse
dCrushLimit	= 0.0		# max speed squared in system units (or 0)
dCrushEpsN	= 0.2		# EpsN to use if impact speed > maximum
dCrushEpsT	= 1.0		# EpsT to use if impact speed > maximum
iOverlapOption	= 0		# 0=error,1=backstep,2=adjpos,3=repel,4=merge
bStrictOverlap	= 0		# particles overlapping even if receding?
dBackstepLimit	= 0.0		# max backstep (< 0 ==> dDelta units, 0=inf)
dAdjPosLimit	= 0.0		# smallest position adjustment (> 0 and < 1)
dRepelFac	= 1.0e-3	# scaling for overlap repel (must be > 0)
dFragLimit	= 0.0		# fraction of escape speed (< 0 ==> absolute)
#
# Note on EpsN power law parameters: Bridges et al. 1984 found coef 0.32 and
# exp -0.234 for frosty ice at 200K; Hatzes et al. 1988 found coef 0.48 and
# exp -0.20 for frosty ice at 120K; Supulver et al. 1995 found coef 0.52 and
# exp -0.14 for glancing ice collisions (dEpsT = 0.9).
#
# Note on slide option: option 0 limit is dSlideLimit times mutual escape
# speed; option 1 limit is speed attained from rest after accelerating over
# distance dSlideLimit in uniform gravity field.  For option 1, dSlideLimit
# should probably be 1% or less of maximum particle radius.
#
# Uncomment following for SPECIAL_PARTICLES compile option...
#
###achSpecialFile	= ""	# use empty string for no special particles
#
# Uncomment following for RUBBLE or COLLMOD compile options...
#
###bCollDelay		= 0		# set collision delay
###dCollTimer		= 1e5		# collision delay time (yr * 2pi)
###dCollMinMass		= 8.4e-12	# min resolved planetesimal mass (M_Sun)
###nDustBins		= 10		# number of dust bins to use (>= 1)
###iDustBinsApplyInt 	= 10		# timsteps between applying dust
###iDustBinsVelDispOpt	= 0		# 0=cold disk, 1=avg incl, 2=max incl
###dDustBinsInner	= 0.5		# dust bins inner radius (AU)
###dDustBinsOuter	= 1.5		# dust bins outer radius (AU)
###dDustBinsScaleHeight	= 1.0e-4	# AU
###dDustBinsInitSigma 	= 0.1		# surface density (g/cm^2)
###dDustBinsInitAlpha	= -1.5		# power-law exponent
#
# Uncomment following for SIMPLE_GAS_DRAG compile option...
#
###bSimpleGasDrag	= 0		# use simple gas drag?
###bEpstein		= 1		# in Epstein regime?
###dGamma		= 1.0e-11	# coefficient for inverse stopping time
#
# Uncomment following for SPINUP compile option...
#
###bUseAngMomSpinup	= 0 		# use constant ang. mom. increment?
###bSpinupAlignAxes	= 0 		# align spin/ang. mom. axis with z?
###dSpinupPeriodStart	= 10.0		# start spin period in hours
###dSpinupPeriodInter	= 4.0		# intermediate spin period in hours
###dSpinupPeriodFinal	= 3.0		# final spin period in hours
###nSpinupStepsStart	= 10000		# number of steps to hold at start
###nSpinupStepsInter	= 3000000		# number of steps to intermediate spin
###nSpinupStepsFinal	= 3000000		# number of steps to final spin
###nSpinupStepsHold	= 9000000		# number of steps to hold final spin
###nSpinupStepsRestNum	= 0		# number of rests to settle down
###nSpinupStepsRestTime	= 0		# number of steps for each rest
###dSpinupRadiusInner	= 0.3		# inner spinup radius zone in km
###dSpinupRadiusOuter	= 2		# outer spinup radius zone in km
###dSpinupCoheCoeff	= 0		# cohesion coeff increment (pkd units)
###nSpinupCoheTime		= 0		# number of steps to hold cohesion coeff
#
# Uncomment following for SLIDING_PATCH compile option...
# NOTE: must also set dCentMass and periodic boundary conditions above
#
###bPatch		= 0	# use orbiting patch reference frame?
###dOrbDist	= 0	# orbital distance of patch center (in AU)
#
###bExtPert	= 0	# add external patch perturber?
###dPertOrbDist	= 0	# orbital distance of perturber (in AU)
###dPertMass	= 0	# mass of perturber (in M_Sun)
###dPertMaxZ	= 0	# max vertical displacement of perturber (in AU)
###dPertOrbFreqZ	= 0	# vert orb freq of perturber (in 2 pi rad/yr)
###dPertPhase	= 0	# initial orbital phase of perturber (in rad)
###dPertPhaseZ	= 0	# initial vertical phase of perturber (in rad)
#
###bRandAzWrap	= 0	# randomize particles on azimuthal wrap?
###bNoRandomX	= 0	# disable randomization of radial (x) component?
###nWrapAttempts	= 10	# max number of randomization attempts on wrap
###iStripOption	= 0	# 0=left only,1=right only,2=both
###dStripInner	= 0	# inner strip edge, patch width units (max 0.5)
###dStripOuter	= 0	# outer strip edge, patch width units (max 0.5)
###dVelDispX	= 0	# radial vel disp for randomization
###dVelDispY	= 0	# azimuthal vel disp for randomization
###dAvgVertAmp	= 0	# mean vertical oscillation amplitude (in AU)
###dAvgMass	= 0	# avg particle mass (in M_Sun) for randomization
#
# Uncomment following for AGGS compile option...
#
###bAggsSolveQuartic	= 0	# HSDEM: use quartic eqn collision prediction?
#
# Strength parameters for aggregates (HSDEM only).  Strength law is:
#    strength = coef * radius^exp
# where radius is an estimate of the aggregate size in centimetres
# (coef must be adjusted so strength is in units of dyne/cm^2).
#
###dTensileCoef	= -1.0		# see note above (0=no strength,-ve==>rigid)
###dTensileExp	= 0.0		# power law strength exponent (0=constant)
###dShearCoef	= -1.0		# see note above (0=no strength,-ve==>rigid)
###dShearExp	= 0.0		# power law strength exponent (0=constant)
#
# Uncomment following for WALLS compile option...
#
###achWallsFile		= ""	# use empty string for no walls
###bWallsEdgeDetect	= 1	# HSDEM: for finite walls only -- expensive!
###bWallsSolveQuartic	= 0	# HSDEM: for particles on rotating cylinders
#
# For SPRINGS or DEM compile options, must set iForceOverrideOption to 2...
#
iForceOverrideOption	= 2	# 0=none,1=unsupported,2=material strength
#
# Uncomment following for SPRINGS compile option...
#
###dMeanYoungsModulus	= 0.0	# in Pascals
###dMeanStrainLimit	= 0.0	# (dimensionless)
###dYoungsStdDev	= 0.0	# in Pascals
###dStrainStdDev	= 0.0	# (dimensionless)
###dMaxStrainLimit	= 1.0	# (dimensionless)
###dLinkageLength	= 2.5	# in effective radii (if no springs file)
###dZeroStrainLength	= 0.0	# in effective radii (0=initial separation)
###dDamp		= 0.0	# (dimensionless: fraction of critical damping)
###dPorosityFactor	= 1.0	# to compute effective cross-sectional area
###bReadSpringsData	= 0	# read initial springs data from file?
###bNoSpringsOutput	= 0	# disable spring data outputs?
#
# Uncomment following for soft-sphere (DEM) compile option...
#
dKn			= 2.0e-10	# norm spring constant (force/length)
dKt			= -1	# tang spring constant (-1 for dflt)
dMuS			= 0.2	# coef of static friction
dMuR			= 1.05	# coef of rolling friction
dMuT			= 1.3	# coef of twisting friction
dAccCrit		= 0.0	# min. net accel. (mks x 1.686229e2)
dMinorFrac		= 0.03	# overlap fraction for minor warning
dMajorFrac		= 0.15	# overlap fraction for major warning
dErrorFrac		= 0.50	# overlap fraction for error
bReadDEMData		= 1	# read initial DEM data from file?
nDEMOutputs		= -1	# -1=all, 0=none, otherwise keep last n
iDEMStatsInterval	= 10000000	# DEM stats output interval in timesteps
#
# Uncomment following for orientation (DEM_TRACK_ORIENT) compile option...
#
###bReadOrient		= 0	# read initial orientations from .ori file?
#
# Uncomment following for fixed search ball (DEM_FIXED_BALL) compile option...
#
iFixedBallOption	= 0	# 0=maximum radius, 1=mean, 2=next largest
#
# Uncomment following for dashpot rotation (DEM_DASHPOT_ROTATION) option...
#
dBetaS			= 0.3	# spring-dashpot rotation model shape param
bUseLegacyRoll		= 0	# use nonuniform torques for rolling friction?
bUseContactRadius	= 0	# use contact radius instead of reduced radius?
#
# Uncomment following for cohesion (DEM_COHESION) compile option...
#
iCohesionModel		= 0	# 0=microscopic contact, 1=granular bridge
dCohesiveCoeff		= 0	# cohesive coefficient
#
# Uncomment following for two-layer (DEM_TWOLAYERS) compile option...
#
###dInnerOverlapBndry	= -1	# depth of outer shell (overlap/eff rad)
###dKnOuter		= -1	# norm spring constant outside overlap boundary
###dKtOuter		= -1	# tang spring constant outside overlap boundary
###dKnInner		= -1	# norm spring constant inside overlap boundary
###dKtInner		= -1	# tang spring constant inside overlap boundary
#
