# Supplementary material for: Inferring interiors and structural history of top-shaped asteroids from external properties of asteroid (101955) Bennu
Source: Nat Commun. 2022 Aug 6;13:4589. doi: 10.1038/s41467-022-32288-y (PMC9357032; doi:10.1038/s41467-022-32288-y)
Supplement: Supplementary file 17 — Source Data [file 41467_2022_32288_MOESM17_ESM.xlsx]

## Sheet: Figure 1
Figure 1b	:	Longitude (deg)	Latitude (deg)	x component of direction vector	y component of direction vector	Displacement (m)		Figure 1c	:	ɸ = 29 deg, C = 0 Pa			ɸ = 32 deg, C = 0 Pa			ɸ = 35 deg, C = 0 Pa			ɸ = 40 deg, C = 0 Pa			Figure 1d	:	ɸ = 29 deg, C = 0 Pa			ɸ = 29 deg, C = 0.13 Pa			ɸ = 29 deg, C = 0.38 Pa			ɸ = 29 deg, C = 0.78 Pa
		x	y	u	v	colour				T (h)	Fraction		T (h)	Fraction		T (h)	Fraction		T (h)	Fraction				T (h)	Fraction		T (h)	Fraction		T (h)	Fraction		T (h)	Fraction
		106.899	16.9617	0.995867	0.0908264	10.7864				10	0		10	0		10	0		10	0				10	0		10	0		10	0		10	0
		71.0918	45.2467	-0.310236	-0.95066	1.87147				9.996	0		9.996	0		9.996	0		9.996	0				9.996	0		9.996	0		9.996	0		9.996	0
		46.3682	40.5717	-0.696411	-0.717643	1.83902				9.992	0		9.992	0		9.992	0		9.992	0				9.992	0		9.992	0		9.992	0		9.992	0
		320.76	20.9069	0.83654	-0.547907	1.10277				9.988	0		9.988	0		9.988	0		9.988	0				9.988	0		9.988	0		9.988	0		9.988	0
		173.078	38.0521	-0.342923	-0.939364	1.73747				9.984	0		9.984	0		9.984	0		9.984	0				9.984	0		9.984	0		9.984	0		9.984	0
		247.041	-65.6176	-0.963614	0.267298	2.85915				9.98	0		9.98	0		9.98	0		9.98	0				9.98	0		9.98	0		9.98	0		9.98	0
		83.9902	-42.7785	0.238146	0.971229	1.36206				9.976	0		9.976	0		9.976	0		9.976	0				9.976	0		9.976	0		9.976	0		9.976	0
		210.367	6.70798	-0.276302	0.961071	9.60058				9.972	0		9.972	0		9.972	0		9.972	0				9.972	0		9.972	0		9.972	0		9.972	0
		18.3613	40.3601	0.0424259	-0.9991	3.8738				9.968	0		9.968	0		9.968	0		9.968	0				9.968	0		9.968	0		9.968	0		9.968	0
		98.137	-30.1118	-0.566516	0.824051	1.27844				9.964	0		9.964	0		9.964	0		9.964	0				9.964	0		9.964	0		9.964	0		9.964	0
		249.545	-19.7348	0.169908	0.98546	1.24741				9.96	0		9.96	0		9.96	0		9.96	0				9.96	0		9.96	0		9.96	0		9.96	0
		281.578	35.9392	0.675359	-0.737489	7.34744				9.956	0		9.956	0		9.956	0		9.956	0				9.956	0		9.956	0		9.956	0		9.956	0
		220.027	-16.7722	0.772905	0.634522	2.11839				9.952	0		9.952	0		9.952	0		9.952	0				9.952	0		9.952	0		9.952	0		9.952	0
		96.2565	75.1916	-0.999575	-0.0291442	1.86084				9.948	0		9.948	0		9.948	0		9.948	0				9.948	0		9.948	0		9.948	0		9.948	0
		82.297	-10.1993	0.942151	0.33519	1.74224				9.944	0		9.944	0		9.944	0		9.944	0				9.944	0		9.944	0		9.944	0		9.944	0
		13.0679	46.2283	-0.643968	-0.765052	1.77677				9.94	0		9.94	0		9.94	0		9.94	0				9.94	0		9.94	0		9.94	0		9.94	0
		77.6526	-40.4188	-0.964349	0.264633	1.40207				9.936	0		9.936	0		9.936	0		9.936	0				9.936	0		9.936	0		9.936	0		9.936	0
		13.0103	-3.90207	0.473682	-0.880696	1.59532				9.932	0		9.932	0		9.932	0		9.932	0				9.932	0		9.932	0		9.932	0		9.932	0
		349.214	-22.2384	0.999368	0.035545	1.43439				9.928	0		9.928	0		9.928	0		9.928	0				9.928	0		9.928	0		9.928	0		9.928	0
		328.562	7.6257	-0.0958343	-0.995397	1.05955				9.924	0		9.924	0		9.924	0		9.924	0				9.924	0		9.924	0		9.924	0		9.924	0
		322.066	-46.915	-0.559348	0.828933	1.13026				9.92	0		9.92	0		9.92	0		9.92	0				9.92	0		9.92	0		9.92	0		9.92	0
		61.9737	-9.6505	0.619823	0.784742	2.47281				9.916	0		9.916	0		9.916	0		9.916	0				9.916	0		9.916	0		9.916	0		9.916	0
		95.5363	49.2927	-0.961372	-0.275253	1.00412				9.912	0		9.912	0		9.912	0		9.912	0				9.912	0		9.912	0		9.912	0		9.912	0
		155.849	54.5893	0.692486	-0.721431	4.05704				9.908	0		9.908	0.0001		9.908	0		9.908	0				9.908	0		9.908	0		9.908	0		9.908	0
		319.33	-42.8909	-0.475029	0.87997	1.0057				9.904	0		9.904	0.0001		9.904	0		9.904	0.0001				9.904	0		9.904	0		9.904	0		9.904	0
		107.145	15.6957	0.998459	-0.0554898	9.89902				9.9	0		9.9	0.0001		9.9	0		9.9	0.0001				9.9	0		9.9	0		9.9	0		9.9	0
		119.716	11.4094	0.852712	0.522382	2.3789				9.896	0		9.896	0.0001		9.896	0		9.896	0.0001				9.896	0		9.896	0		9.896	0		9.896	0
		182.918	40.2402	-0.904453	-0.426573	5.77313				9.892	0		9.892	0.0001		9.892	0		9.892	0.0001				9.892	0		9.892	0		9.892	0		9.892	0
		194.746	-21.5379	0.622315	0.782767	1.0137				9.888	0		9.888	0.0001		9.888	0		9.888	0.0001				9.888	0		9.888	0		9.888	0		9.888	0
		214.72	-16.0707	0.441362	0.897329	1.82637				9.884	0		9.884	0.0001		9.884	0		9.884	0.0001				9.884	0		9.884	0		9.884	0		9.884	0
		101.223	-20.1714	0.633907	-0.773409	1.712				9.88	0		9.88	0.0001		9.88	0		9.88	0.0001				9.88	0		9.88	0.0001		9.88	0		9.88	0
		105.628	1.68577	0.7168	0.697279	14.448				9.876	0.0001		9.876	0.0001		9.876	0		9.876	0.0001				9.876	0.0001		9.876	0.0001		9.876	0		9.876	0
		113.578	-71.5833	-0.87756	0.479467	10.5248				9.872	0.0001		9.872	0.0001		9.872	0		9.872	0.0001				9.872	0.0001		9.872	0.0001		9.872	0		9.872	0
		164.816	-83.1046	-0.999366	0.0356003	1.79703				9.868	0.0001		9.868	0.0001		9.868	0		9.868	0.0001				9.868	0.0001		9.868	0.0001		9.868	0		9.868	0
		212.85	2.57533	-0.152357	-0.988326	1.12673				9.864	0.0001		9.864	0.0001		9.864	0		9.864	0.0001				9.864	0.0001		9.864	0.0001		9.864	0		9.864	0
		237.261	-26.7489	-0.826342	0.563168	1.29151				9.86	0.0001		9.86	0.0001		9.86	0		9.86	0.0001				9.86	0.0001		9.86	0.0001		9.86	0.0001		9.86	0.0001
		317.116	36.0012	0.959621	-0.281297	4.49605				9.856	0.0001		9.856	0.0001		9.856	0		9.856	0.0001				9.856	0.0001		9.856	0.0001		9.856	0.0001		9.856	0.0001
		0.207872	14.9979	-0.182184	-0.983265	1.68167				9.852	0.0001		9.852	0.0001		9.852	0		9.852	0.0001				9.852	0.0001		9.852	0.0001		9.852	0.0001		9.852	0.0001
		110.126	8.79499	0.714526	-0.699609	3.72069				9.848	0.0001		9.848	0.0001		9.848	0		9.848	0.0001				9.848	0.0001		9.848	0.0001		9.848	0.0001		9.848	0.0001
		201.082	31.7801	0.807726	-0.589558	4.83027				9.844	0.0001		9.844	0.0001		9.844	0		9.844	0.0001				9.844	0.0001		9.844	0.0001		9.844	0.0001		9.844	0.0001
		200.955	-48.4203	-0.968571	0.248737	1.23847				9.84	0.0001		9.84	0.0001		9.84	0		9.84	0.0001				9.84	0.0001		9.84	0.0001		9.84	0.0001		9.84	0.0001
		11.0163	-6.30945	0.256174	-0.966631	4.68445				9.836	0.0002		9.836	0.0001		9.836	0.0001		9.836	0.0001				9.836	0.0002		9.836	0.0001		9.836	0.0001		9.836	0.0001
		278.784	17.3508	0.360049	-0.932933	7.9068				9.832	0.0002		9.832	0.0001		9.832	0.0001		9.832	0.0001				9.832	0.0002		9.832	0.0001		9.832	0.0001		9.832	0.0001
		357.335	-11.3284	0.999992	-0.00402669	1.68119				9.828	0.0003		9.828	0.0001		9.828	0.0001		9.828	0.0001				9.828	0.0003		9.828	0.0002		9.828	0.0001		9.828	0.0001
		33.4864	-45.4364	-0.968661	0.248387	1.50365				9.824	0.0003		9.824	0.0001		9.824	0.0001		9.824	0.0001				9.824	0.0003		9.824	0.0002		9.824	0.0001		9.824	0.0001
		271.725	-68.2168	0.942816	0.333313	1.03905				9.82	0.0003		9.82	0.0001		9.82	0.0001		9.82	0.0001				9.82	0.0003		9.82	0.0002		9.82	0.0001		9.82	0.0001
		96.3522	70.8743	-0.976009	0.21773	2.45339				9.816	0.0003		9.816	0.0001		9.816	0.0001		9.816	0.0001				9.816	0.0003		9.816	0.0002		9.816	0.0001		9.816	0.0001
		107.507	73.1697	0.958709	-0.284389	1.99588				9.812	0.0004		9.812	0.0001		9.812	0.0001		9.812	0.0001				9.812	0.0004		9.812	0.0002		9.812	0.0001		9.812	0.0001
		188.414	-19.9136	-0.756123	0.654429	1.7488				9.808	0.0004		9.808	0.0001		9.808	0.0001		9.808	0.0001				9.808	0.0004		9.808	0.0002		9.808	0.0001		9.808	0.0001
		112.592	72.0568	0.959481	-0.281773	1.55952				9.804	0.0004		9.804	0.0001		9.804	0.0001		9.804	0.0001				9.804	0.0004		9.804	0.0002		9.804	0.0001		9.804	0.0001
		107.273	54.8178	0.268044	-0.963407	6.12094				9.8	0.0005		9.8	0.0001		9.8	0.0001		9.8	0.0001				9.8	0.0005		9.8	0.0002		9.8	0.0001		9.8	0.0001
		82.1378	60.6495	0.582229	-0.813025	1.07715				9.796	0.0005		9.796	0.0001		9.796	0.0001		9.796	0.0001				9.796	0.0005		9.796	0.0002		9.796	0.0001		9.796	0.0001
		288.433	-52.8805	0.0108281	0.999941	1.59011				9.792	0.0005		9.792	0.0001		9.792	0.0001		9.792	0.0001				9.792	0.0005		9.792	0.0002		9.792	0.0001		9.792	0.0001
		46.9517	13.6786	-0.427664	-0.903938	1.6115				9.788	0.0005		9.788	0.0001		9.788	0.0001		9.788	0.0001				9.788	0.0005		9.788	0.0002		9.788	0.0001		9.788	0.0001
		8.12879	-37.1017	-0.507076	0.861901	1.09055				9.784	0.0005		9.784	0.0001		9.784	0.0001		9.784	0.0001				9.784	0.0005		9.784	0.0002		9.784	0.0001		9.784	0.0001
		231.924	-14.5969	-0.155529	0.987831	1.57065				9.78	0.0005		9.78	0.0001		9.78	0.0001		9.78	0.0001				9.78	0.0005		9.78	0.0002		9.78	0.0001		9.78	0.0001
		30.8595	3.63313	0.02603	-0.999661	2.10122				9.776	0.0005		9.776	0.0001		9.776	0.0001		9.776	0.0001				9.776	0.0005		9.776	0.0002		9.776	0.0001		9.776	0.0001
		320.7	-30.2998	0.661267	0.75015	1.05408				9.772	0.0006		9.772	0.0001		9.772	0.0001		9.772	0.0001				9.772	0.0006		9.772	0.0002		9.772	0.0001		9.772	0.0001
		154.448	-64.1647	0.998462	-0.0554407	1.39072				9.768	0.0006		9.768	0.0001		9.768	0.0001		9.768	0.0001				9.768	0.0006		9.768	0.0002		9.768	0.0001		9.768	0.0001
		250.416	59.5055	-0.226954	-0.973905	2.23109				9.764	0.0006		9.764	0.0001		9.764	0.0001		9.764	0.0001				9.764	0.0006		9.764	0.0002		9.764	0.0002		9.764	0.0001
		186.641	24.7188	-0.825807	-0.563953	8.59122				9.76	0.0006		9.76	0.0001		9.76	0.0001		9.76	0.0001				9.76	0.0006		9.76	0.0002		9.76	0.0002		9.76	0.0001
		188.436	40.5217	-0.630707	0.776021	1.40973				9.756	0.0006		9.756	0.0001		9.756	0.0001		9.756	0.0001				9.756	0.0006		9.756	0.0002		9.756	0.0002		9.756	0.0001
		74.4791	-51.2377	-0.378496	0.925603	1.02741				9.752	0.0006		9.752	0.0002		9.752	0.0001		9.752	0.0001				9.752	0.0006		9.752	0.0002		9.752	0.0002		9.752	0.0001
		11.5261	-50.5703	0.322129	0.946696	1.16566				9.748	0.0006		9.748	0.0002		9.748	0.0001		9.748	0.0001				9.748	0.0006		9.748	0.0002		9.748	0.0003		9.748	0.0001
		46.6008	52.579	-0.535419	-0.844586	3.61041				9.744	0.0006		9.744	0.0002		9.744	0.0001		9.744	0.0001				9.744	0.0006		9.744	0.0002		9.744	0.0003		9.744	0.0001
		288.191	-45.223	-0.99895	0.0458072	5.75254				9.74	0.0006		9.74	0.0002		9.74	0.0001		9.74	0.0001				9.74	0.0006		9.74	0.0002		9.74	0.0003		9.74	0.0001
		2.67661	-51.4137	-0.673164	0.739493	3.77034				9.736	0.0006		9.736	0.0002		9.736	0.0001		9.736	0.0001				9.736	0.0006		9.736	0.0002		9.736	0.0003		9.736	0.0001
		59.914	-66.2938	0.709925	0.704277	2.43502				9.732	0.0006		9.732	0.0002		9.732	0.0001		9.732	0.0001				9.732	0.0006		9.732	0.0003		9.732	0.0003		9.732	0.0001
		96.5512	62.2456	0.993975	-0.109605	1.71117				9.728	0.0006		9.728	0.0002		9.728	0.0001		9.728	0.0001				9.728	0.0006		9.728	0.0003		9.728	0.0003		9.728	0.0001
		100.598	-38.8945	0.866078	0.499909	7.43926				9.724	0.0006		9.724	0.0003		9.724	0.0001		9.724	0.0001				9.724	0.0006		9.724	0.0004		9.724	0.0003		9.724	0.0001
		103.982	-10.1923	0.645568	-0.763703	2.88717				9.72	0.0006		9.72	0.0003		9.72	0.0001		9.72	0.0001				9.72	0.0006		9.72	0.0004		9.72	0.0003		9.72	0.0001
		358.912	-11.9546	0.948553	0.316619	2.0065				9.716	0.0006		9.716	0.0003		9.716	0.0001		9.716	0.0001				9.716	0.0006		9.716	0.0005		9.716	0.0003		9.716	0.0001
		223.39	50.1167	0.383165	-0.92368	1.06669				9.712	0.0006		9.712	0.0003		9.712	0.0001		9.712	0.0001				9.712	0.0006		9.712	0.0005		9.712	0.0003		9.712	0.0001
		84.255	-50.5643	-0.99142	-0.130713	3.85913				9.708	0.0006		9.708	0.0003		9.708	0.0001		9.708	0.0001				9.708	0.0006		9.708	0.0005		9.708	0.0003		9.708	0.0001
		76.7671	-35.2529	-0.25193	0.967745	10.5006				9.704	0.0006		9.704	0.0003		9.704	0.0001		9.704	0.0001				9.704	0.0006		9.704	0.0005		9.704	0.0003		9.704	0.0001
		0.312584	12.2689	-0.691419	0.722454	2.02457				9.7	0.0006		9.7	0.0003		9.7	0.0001		9.7	0.0001				9.7	0.0006		9.7	0.0005		9.7	0.0003		9.7	0.0001
		270.665	-8.20555	0.439545	0.89822	1.12784				9.696	0.0006		9.696	0.0003		9.696	0.0001		9.696	0.0001				9.696	0.0006		9.696	0.0005		9.696	0.0003		9.696	0.0001
		257.35	52.8289	-0.951077	0.308954	1.27808				9.692	0.0006		9.692	0.0003		9.692	0.0001		9.692	0.0001				9.692	0.0006		9.692	0.0005		9.692	0.0003		9.692	0.0001
		20.441	48.1792	-0.741767	-0.670658	3.12522				9.688	0.0006		9.688	0.0003		9.688	0.0001		9.688	0.0001				9.688	0.0006		9.688	0.0005		9.688	0.0003		9.688	0.0001
		15.7992	43.5547	-0.617564	-0.786521	1.4543				9.684	0.0006		9.684	0.0003		9.684	0.0001		9.684	0.0001				9.684	0.0006		9.684	0.0005		9.684	0.0003		9.684	0.0001
		272.053	-45.0371	-0.517738	0.855539	2.31764				9.68	0.0006		9.68	0.0004		9.68	0.0001		9.68	0.0001				9.68	0.0006		9.68	0.0005		9.68	0.0003		9.68	0.0001
		354.156	44.7029	0.0339952	-0.999422	1.35306				9.676	0.0006		9.676	0.0004		9.676	0.0001		9.676	0.0001				9.676	0.0006		9.676	0.0005		9.676	0.0003		9.676	0.0001
		174.329	24.8778	0.972215	-0.234091	2.4513				9.672	0.0006		9.672	0.0004		9.672	0.0001		9.672	0.0001				9.672	0.0006		9.672	0.0005		9.672	0.0003		9.672	0.0001
		9.67178	28.7904	-0.861719	-0.507386	1.01862				9.668	0.0006		9.668	0.0004		9.668	0.0001		9.668	0.0001				9.668	0.0006		9.668	0.0005		9.668	0.0003		9.668	0.0001
		57.0169	-70.2248	-0.906258	0.422726	1.29375				9.664	0.0006		9.664	0.0004		9.664	0.0002		9.664	0.0001				9.664	0.0006		9.664	0.0005		9.664	0.0003		9.664	0.0001
		99.8941	36.9893	0.0880158	-0.996119	1.07322				9.66	0.0006		9.66	0.0004		9.66	0.0002		9.66	0.0001				9.66	0.0006		9.66	0.0005		9.66	0.0003		9.66	0.0001
		155.033	-10.2947	-0.24359	0.969878	2.13481				9.656	0.0006		9.656	0.0004		9.656	0.0002		9.656	0.0001				9.656	0.0006		9.656	0.0005		9.656	0.0003		9.656	0.0001
		235.929	-53.2752	0.922631	0.385685	7.04999				9.652	0.0006		9.652	0.0004		9.652	0.0002		9.652	0.0001				9.652	0.0006		9.652	0.0005		9.652	0.0003		9.652	0.0001
		98.2271	-5.29671	0.539047	-0.842276	1.06428				9.648	0.0006		9.648	0.0004		9.648	0.0002		9.648	0.0001				9.648	0.0006		9.648	0.0005		9.648	0.0003		9.648	0.0001
		121.952	8.34231	0.510711	0.859752	10.7679				9.644	0.0006		9.644	0.0004		9.644	0.0002		9.644	0.0001				9.644	0.0006		9.644	0.0005		9.644	0.0003		9.644	0.0001
		90.0885	-46.0378	0.797502	0.603316	2.63856				9.64	0.0007		9.64	0.0004		9.64	0.0002		9.64	0.0001				9.64	0.0007		9.64	0.0005		9.64	0.0003		9.64	0.0001
		274.59	-40.7088	0.230555	0.973059	11.2762				9.636	0.0008		9.636	0.0004		9.636	0.0002		9.636	0.0001				9.636	0.0008		9.636	0.0006		9.636	0.0003		9.636	0.0001
		139.24	54.9517	0.708251	-0.705961	2.38906				9.632	0.0009		9.632	0.0004		9.632	0.0002		9.632	0.0001				9.632	0.0009		9.632	0.0007		9.632	0.0003		9.632	0.0001
		171.293	-27.6185	-0.455548	0.890211	2.50839				9.628	0.001		9.628	0.0004		9.628	0.0002		9.628	0.0001				9.628	0.001		9.628	0.0007		9.628	0.0003		9.628	0.0001
		130.318	45.2356	0.725893	-0.687808	4.33742				9.624	0.001		9.624	0.0004		9.624	0.0002		9.624	0.0001				9.624	0.001		9.624	0.0007		9.624	0.0003		9.624	0.0001
		56.1017	-31.7757	0.436124	0.899887	4.84118				9.62	0.0011		9.62	0.0004		9.62	0.0002		9.62	0.0001				9.62	0.0011		9.62	0.0007		9.62	0.0003		9.62	0.0001
		282.597	61.1101	-0.241421	-0.97042	6.64724				9.616	0.0011		9.616	0.0004		9.616	0.0002		9.616	0.0001				9.616	0.0011		9.616	0.0007		9.616	0.0003		9.616	0.0001
		274.761	-45.7118	-0.979442	-0.201726	6.54861				9.612	0.0011		9.612	0.0004		9.612	0.0002		9.612	0.0001				9.612	0.0011		9.612	0.0007		9.612	0.0004		9.612	0.0001
		354.61	-44.0314	-0.783409	0.621506	1.28706				9.608	0.0012		9.608	0.0004		9.608	0.0002		9.608	0.0001				9.608	0.0012		9.608	0.0007		9.608	0.0004		9.608	0.0001
		230.98	-55.7651	-0.990806	-0.135294	1.07371				9.604	0.0012		9.604	0.0004		9.604	0.0002		9.604	0.0001				9.604	0.0012		9.604	0.0007		9.604	0.0004		9.604	0.0001
		155.652	52.5171	0.924404	-0.381414	3.40464				9.6	0.0012		9.6	0.0004		9.6	0.0002		9.6	0.0001				9.6	0.0012		9.6	0.0007		9.6	0.0004		9.6	0.0001
		121.728	40.2553	0.469444	-0.882962	1.0222				9.596	0.0012		9.596	0.0004		9.596	0.0002		9.596	0.0001				9.596	0.0012		9.596	0.0007		9.596	0.0004		9.596	0.0001
		242.806	-6.7343	-0.822611	0.568604	7.62989				9.592	0.0013		9.592	0.0005		9.592	0.0002		9.592	0.0001				9.592	0.0013		9.592	0.0008		9.592	0.0004		9.592	0.0001
		345.189	-51.6677	0.330022	0.943973	1.10295				9.588	0.0013		9.588	0.0005		9.588	0.0002		9.588	0.0001				9.588	0.0013		9.588	0.0008		9.588	0.0004		9.588	0.0001
		357.393	21.9304	-0.523158	-0.852236	2.89531				9.584	0.0013		9.584	0.0005		9.584	0.0002		9.584	0.0001				9.584	0.0013		9.584	0.0008		9.584	0.0004		9.584	0.0001
		62.9731	-11.2143	-0.661407	0.750027	1.26761				9.58	0.0013		9.58	0.0005		9.58	0.0002		9.58	0.0001				9.58	0.0013		9.58	0.0008		9.58	0.0004		9.58	0.0001
		6.05717	-38.1979	0.13829	0.990392	1.04991				9.576	0.0013		9.576	0.0005		9.576	0.0002		9.576	0.0001				9.576	0.0013		9.576	0.0009		9.576	0.0004		9.576	0.0001
		112.913	51.3161	0.00901307	-0.999959	1.54171				9.572	0.0013		9.572	0.0005		9.572	0.0002		9.572	0.0001				9.572	0.0013		9.572	0.0009		9.572	0.0004		9.572	0.0001
		325.938	-36.2938	-0.658774	0.75234	4.47507				9.568	0.0013		9.568	0.0005		9.568	0.0002		9.568	0.0001				9.568	0.0013		9.568	0.0009		9.568	0.0004		9.568	0.0001
		302.297	30.7913	-0.350678	-0.936496	1.06092				9.564	0.0013		9.564	0.0005		9.564	0.0002		9.564	0.0001				9.564	0.0013		9.564	0.0009		9.564	0.0004		9.564	0.0001
		166.172	58.2702	0.989824	-0.142295	1.08952				9.56	0.0013		9.56	0.0005		9.56	0.0003		9.56	0.0001				9.56	0.0013		9.56	0.0009		9.56	0.0004		9.56	0.0001
		78.8454	-53.9672	-0.783563	0.621313	1.3651				9.556	0.0013		9.556	0.0005		9.556	0.0003		9.556	0.0001				9.556	0.0013		9.556	0.0009		9.556	0.0004		9.556	0.0001
		252.836	3.77306	-0.939724	-0.341935	1.01617				9.552	0.0013		9.552	0.0005		9.552	0.0003		9.552	0.0001				9.552	0.0013		9.552	0.0009		9.552	0.0004		9.552	0.0001
		13.1304	-41.8964	0.95617	0.292812	1.40288				9.548	0.0013		9.548	0.0005		9.548	0.0003		9.548	0.0001				9.548	0.0013		9.548	0.0009		9.548	0.0004		9.548	0.0001
		6.77942	-36.1429	0.767582	0.64095	1.7412				9.544	0.0013		9.544	0.0006		9.544	0.0003		9.544	0.0001				9.544	0.0013		9.544	0.001		9.544	0.0004		9.544	0.0001
		35.6653	-43.8443	-0.6605	0.750826	2.34041				9.54	0.0013		9.54	0.0006		9.54	0.0003		9.54	0.0001				9.54	0.0013		9.54	0.001		9.54	0.0004		9.54	0.0001
		18.3312	71.2143	0.907992	-0.418987	1.27731				9.536	0.0013		9.536	0.0006		9.536	0.0003		9.536	0.0001				9.536	0.0013		9.536	0.001		9.536	0.0004		9.536	0.0001
		301.8	38.3793	-0.107876	-0.994164	1.26778				9.532	0.0013		9.532	0.0006		9.532	0.0004		9.532	0.0001				9.532	0.0013		9.532	0.001		9.532	0.0006		9.532	0.0001
		257.806	44.2395	0.240269	-0.970706	1.55878				9.528	0.0013		9.528	0.0006		9.528	0.0004		9.528	0.0001				9.528	0.0013		9.528	0.001		9.528	0.0006		9.528	0.0001
		354.643	39.3475	0.330813	-0.943696	1.29263				9.524	0.0013		9.524	0.0006		9.524	0.0004		9.524	0.0001				9.524	0.0013		9.524	0.001		9.524	0.0006		9.524	0.0001
		253.008	-20.1343	0.615559	0.788091	1.01982				9.52	0.0013		9.52	0.0006		9.52	0.0004		9.52	0.0001				9.52	0.0013		9.52	0.001		9.52	0.0006		9.52	0.0001
		40.4706	-40.7873	0.962551	0.271099	1.07788				9.516	0.0014		9.516	0.0006		9.516	0.0004		9.516	0.0001				9.516	0.0014		9.516	0.001		9.516	0.0006		9.516	0.0001
		59.7264	-24.7122	-0.207672	0.978199	3.98369				9.512	0.0014		9.512	0.0006		9.512	0.0004		9.512	0.0001				9.512	0.0014		9.512	0.001		9.512	0.0006		9.512	0.0001
		175.478	1.86742	0.0443784	-0.999015	1.33989				9.508	0.0014		9.508	0.0006		9.508	0.0004		9.508	0.0001				9.508	0.0014		9.508	0.001		9.508	0.0006		9.508	0.0001
		299.091	36.9686	0.159559	-0.987188	1.11671				9.504	0.0015		9.504	0.0006		9.504	0.0004		9.504	0.0001				9.504	0.0015		9.504	0.0011		9.504	0.0006		9.504	0.0001
		37.4831	-17.9089	-0.179994	0.983668	2.31065				9.5	0.0015		9.5	0.0006		9.5	0.0004		9.5	0.0001				9.5	0.0015		9.5	0.0011		9.5	0.0006		9.5	0.0001
		115.088	-28.9159	0.93227	0.361763	4.0799				9.496	0.0015		9.496	0.0006		9.496	0.0004		9.496	0.0001				9.496	0.0015		9.496	0.0011		9.496	0.0006		9.496	0.0001
		292.316	-38.1188	-0.363396	0.931635	2.04068				9.492	0.0015		9.492	0.0006		9.492	0.0004		9.492	0.0001				9.492	0.0015		9.492	0.0011		9.492	0.0006		9.492	0.0001
		299.955	33.6262	-0.541671	-0.84059	3.32877				9.488	0.0015		9.488	0.0006		9.488	0.0004		9.488	0.0001				9.488	0.0015		9.488	0.0011		9.488	0.0006		9.488	0.0001
		47.3868	-1.27589	0.869929	0.493176	1.87419				9.484	0.0015		9.484	0.0006		9.484	0.0004		9.484	0.0001				9.484	0.0015		9.484	0.0012		9.484	0.0006		9.484	0.0001
		18.6079	-45.4734	-0.0430604	0.999072	3.2017				9.48	0.0015		9.48	0.0006		9.48	0.0004		9.48	0.0001				9.48	0.0015		9.48	0.0012		9.48	0.0006		9.48	0.0001
		134.499	-11.6323	-0.894598	-0.446871	4.96068				9.476	0.0015		9.476	0.0006		9.476	0.0004		9.476	0.0001				9.476	0.0015		9.476	0.0012		9.476	0.0006		9.476	0.0001
		324.319	8.46421	0.915185	-0.403035	1.76164				9.472	0.0015		9.472	0.0006		9.472	0.0004		9.472	0.0001				9.472	0.0015		9.472	0.0012		9.472	0.0006		9.472	0.0001
		12.9071	42.9016	-0.658634	-0.752464	1.07124				9.468	0.0015		9.468	0.0006		9.468	0.0004		9.468	0.0001				9.468	0.0015		9.468	0.0012		9.468	0.0007		9.468	0.0001
		58.6188	14.2852	-0.97495	0.222425	3.0861				9.464	0.0015		9.464	0.0006		9.464	0.0004		9.464	0.0001				9.464	0.0015		9.464	0.0013		9.464	0.0007		9.464	0.0001
		282.242	-25.1006	0.47847	0.878104	3.51479				9.46	0.0015		9.46	0.0006		9.46	0.0004		9.46	0.0001				9.46	0.0015		9.46	0.0013		9.46	0.0007		9.46	0.0001
		42.3733	36.8652	0.351473	-0.936198	3.01611				9.456	0.0015		9.456	0.0006		9.456	0.0005		9.456	0.0001				9.456	0.0015		9.456	0.0013		9.456	0.0007		9.456	0.0001
		26.9551	-42.261	0.587699	0.809079	7.21057				9.452	0.0016		9.452	0.0006		9.452	0.0005		9.452	0.0001				9.452	0.0016		9.452	0.0013		9.452	0.0007		9.452	0.0001
		267.431	-50.6682	-0.127443	0.991846	4.34975				9.448	0.0016		9.448	0.0006		9.448	0.0005		9.448	0.0001				9.448	0.0016		9.448	0.0014		9.448	0.0007		9.448	0.0001
		202.95	-29.8789	-0.0671282	0.997744	2.14824				9.444	0.0016		9.444	0.0006		9.444	0.0005		9.444	0.0001				9.444	0.0016		9.444	0.0014		9.444	0.0007		9.444	0.0001
		36.8078	-51.7233	0.680963	0.732318	1.67631				9.44	0.0016		9.44	0.0006		9.44	0.0005		9.44	0.0001				9.44	0.0016		9.44	0.0014		9.44	0.0007		9.44	0.0001
		301.326	18.8168	-0.0468469	-0.998902	1.76496				9.436	0.0016		9.436	0.0007		9.436	0.0005		9.436	0.0001				9.436	0.0016		9.436	0.0014		9.436	0.0007		9.436	0.0001
		233.378	-8.86399	-0.692796	0.721134	1.20251				9.432	0.0016		9.432	0.0007		9.432	0.0005		9.432	0.0001				9.432	0.0016		9.432	0.0014		9.432	0.0007		9.432	0.0001
		305.741	-61.3862	-0.79626	0.604955	1.07652				9.428	0.0017		9.428	0.0007		9.428	0.0005		9.428	0.0001				9.428	0.0017		9.428	0.0014		9.428	0.0007		9.428	0.0001
		88.9751	5.66699	0.083304	0.996524	1.62654				9.424	0.0017		9.424	0.0007		9.424	0.0005		9.424	0.0001				9.424	0.0017		9.424	0.0015		9.424	0.0007		9.424	0.0001
		185.58	40.3644	-0.928944	-0.37022	3.24861				9.42	0.0017		9.42	0.0007		9.42	0.0005		9.42	0.0001				9.42	0.0017		9.42	0.0015		9.42	0.0007		9.42	0.0001
		56.3043	-36.0128	0.296525	0.955025	1.12931				9.416	0.0018		9.416	0.0007		9.416	0.0005		9.416	0.0001				9.416	0.0018		9.416	0.0015		9.416	0.0007		9.416	0.0001
		79.4671	-71.4893	0.925825	0.377953	2.28415				9.412	0.0018		9.412	0.0007		9.412	0.0006		9.412	0.0001				9.412	0.0018		9.412	0.0015		9.412	0.0007		9.412	0.0001
		205.156	-29.8167	-0.0561244	0.998424	2.99966				9.408	0.0018		9.408	0.0008		9.408	0.0006		9.408	0.0001				9.408	0.0018		9.408	0.0015		9.408	0.0007		9.408	0.0001
		190.124	-45.279	0.790947	0.611884	1.59902				9.404	0.0018		9.404	0.0008		9.404	0.0006		9.404	0.0001				9.404	0.0018		9.404	0.0015		9.404	0.0007		9.404	0.0001
		45.8516	-2.64397	0.54262	0.839978	1.45905				9.4	0.0018		9.4	0.0008		9.4	0.0006		9.4	0.0001				9.4	0.0018		9.4	0.0015		9.4	0.0007		9.4	0.0001
		147.819	-48.4194	0.240123	0.970742	1.22184				9.396	0.0018		9.396	0.0008		9.396	0.0006		9.396	0.0001				9.396	0.0018		9.396	0.0016		9.396	0.0007		9.396	0.0001
		76.3125	-73.5491	0.806851	0.590755	3.07657				9.392	0.0018		9.392	0.0009		9.392	0.0006		9.392	0.0001				9.392	0.0018		9.392	0.0016		9.392	0.0007		9.392	0.0001
		355.37	-51.1559	0.429927	0.902864	2.05513				9.388	0.0018		9.388	0.0009		9.388	0.0006		9.388	0.0001				9.388	0.0018		9.388	0.0016		9.388	0.0007		9.388	0.0001
		151.671	13.4198	0.321872	-0.946783	1.7167				9.384	0.0018		9.384	0.0009		9.384	0.0006		9.384	0.0001				9.384	0.0018		9.384	0.0016		9.384	0.0007		9.384	0.0001
		168.809	-27.4664	-0.710329	0.70387	2.06635				9.38	0.0018		9.38	0.0009		9.38	0.0006		9.38	0.0001				9.38	0.0018		9.38	0.0016		9.38	0.0007		9.38	0.0001
		202.095	13.0033	-0.819674	-0.572831	1.24866				9.376	0.0018		9.376	0.0009		9.376	0.0006		9.376	0.0001				9.376	0.0018		9.376	0.0016		9.376	0.0007		9.376	0.0001
		270.325	-34.6084	-0.167286	0.985908	1.08866				9.372	0.0018		9.372	0.0009		9.372	0.0006		9.372	0.0002				9.372	0.0018		9.372	0.0017		9.372	0.0007		9.372	0.0001
		289.178	34.1693	0.928962	0.370174	6.62865				9.368	0.0018		9.368	0.0009		9.368	0.0006		9.368	0.0002				9.368	0.0018		9.368	0.0017		9.368	0.0007		9.368	0.0001
		184.26	42.7876	-0.135206	-0.990817	1.18134				9.364	0.0018		9.364	0.0009		9.364	0.0006		9.364	0.0002				9.364	0.0018		9.364	0.0018		9.364	0.0007		9.364	0.0001
		177.41	25.9767	0.950953	-0.309335	6.26586				9.36	0.0019		9.36	0.0009		9.36	0.0006		9.36	0.0002				9.36	0.0019		9.36	0.0018		9.36	0.0007		9.36	0.0001
		166.449	-24.784	-0.245361	0.969432	1.1399				9.356	0.0019		9.356	0.0009		9.356	0.0006		9.356	0.0002				9.356	0.0019		9.356	0.0018		9.356	0.0007		9.356	0.0001
		104.704	3.18434	-0.989621	0.143705	1.44931				9.352	0.0019		9.352	0.0009		9.352	0.0006		9.352	0.0002				9.352	0.0019		9.352	0.0018		9.352	0.0007		9.352	0.0001
		90.1276	74.1613	-0.855798	-0.517309	1.29251				9.348	0.0019		9.348	0.0009		9.348	0.0006		9.348	0.0002				9.348	0.0019		9.348	0.0018		9.348	0.0007		9.348	0.0001
		235.417	-9.76646	-0.622385	0.782711	1.22436				9.344	0.0019		9.344	0.0009		9.344	0.0006		9.344	0.0002				9.344	0.0019		9.344	0.0018		9.344	0.0007		9.344	0.0001
		30.3212	-45.5024	-0.948699	0.316182	1.57684				9.34	0.0019		9.34	0.0009		9.34	0.0006		9.34	0.0002				9.34	0.0019		9.34	0.0018		9.34	0.0007		9.34	0.0001
		101.918	-52.1411	0.353307	0.935508	3.66815				9.336	0.0019		9.336	0.0009		9.336	0.0006		9.336	0.0002				9.336	0.0019		9.336	0.0018		9.336	0.0008		9.336	0.0001
		155.917	-24.0507	0.321449	0.946927	1.74746				9.332	0.0019		9.332	0.0009		9.332	0.0006		9.332	0.0002				9.332	0.0019		9.332	0.0018		9.332	0.0008		9.332	0.0001
		24.486	-21.8167	0.326373	0.945241	1.17912				9.328	0.0019		9.328	0.0009		9.328	0.0006		9.328	0.0002				9.328	0.0019		9.328	0.0018		9.328	0.0008		9.328	0.0001
		293.487	-34.0191	-0.524075	0.851672	2.04744				9.324	0.0019		9.324	0.0009		9.324	0.0006		9.324	0.0002				9.324	0.0019		9.324	0.0018		9.324	0.0008		9.324	0.0001
		141.612	64.6625	0.633527	-0.773721	3.00764				9.32	0.0019		9.32	0.0009		9.32	0.0006		9.32	0.0002				9.32	0.0019		9.32	0.0018		9.32	0.0008		9.32	0.0001
		91.1339	71.7669	-0.980653	-0.195756	3.05927				9.316	0.0019		9.316	0.0009		9.316	0.0006		9.316	0.0002				9.316	0.0019		9.316	0.0019		9.316	0.0009		9.316	0.0001
		178.414	2.64611	0.132225	-0.99122	1.37128				9.312	0.0019		9.312	0.0009		9.312	0.0006		9.312	0.0002				9.312	0.0019		9.312	0.0019		9.312	0.0009		9.312	0.0001
		85.3467	70.2195	-0.678971	-0.734165	8.53149				9.308	0.0019		9.308	0.0009		9.308	0.0006		9.308	0.0002				9.308	0.0019		9.308	0.0019		9.308	0.0009		9.308	0.0001
		121.519	-0.405683	0.959849	-0.280518	9.19258				9.304	0.0019		9.304	0.0009		9.304	0.0006		9.304	0.0002				9.304	0.0019		9.304	0.0019		9.304	0.0009		9.304	0.0001
		53.5487	-32.3829	0.93671	0.350105	1.72487				9.3	0.0019		9.3	0.0009		9.3	0.0006		9.3	0.0002				9.3	0.0019		9.3	0.0019		9.3	0.0009		9.3	0.0001
		98.0458	33.6791	0.320345	-0.947301	1.02169				9.296	0.0019		9.296	0.0009		9.296	0.0006		9.296	0.0002				9.296	0.0019		9.296	0.0019		9.296	0.0009		9.296	0.0001
		173.979	-22.3076	-0.805867	0.592097	1.22897				9.292	0.0019		9.292	0.0009		9.292	0.0006		9.292	0.0002				9.292	0.0019		9.292	0.0019		9.292	0.0009		9.292	0.0001
		38.8905	-44.1571	-0.869859	0.4933	2.19562				9.288	0.0019		9.288	0.0009		9.288	0.0006		9.288	0.0002				9.288	0.0019		9.288	0.0019		9.288	0.001		9.288	0.0001
		98.9408	31.3227	0.0795591	-0.99683	2.04318				9.284	0.0019		9.284	0.0009		9.284	0.0006		9.284	0.0002				9.284	0.0019		9.284	0.002		9.284	0.001		9.284	0.0001
		338.476	48.8548	0.805538	-0.592543	1.43636				9.28	0.0019		9.28	0.0009		9.28	0.0006		9.28	0.0002				9.28	0.0019		9.28	0.002		9.28	0.001		9.28	0.0001
		320.787	30.0958	-0.0110863	-0.999939	1.20973				9.276	0.0019		9.276	0.0009		9.276	0.0006		9.276	0.0002				9.276	0.0019		9.276	0.002		9.276	0.001		9.276	0.0001
		110.159	56.1197	0.0877773	-0.99614	2.15136				9.272	0.0019		9.272	0.0009		9.272	0.0006		9.272	0.0002				9.272	0.0019		9.272	0.002		9.272	0.001		9.272	0.0001
		123.591	0.751792	-0.0835268	0.996506	2.71442				9.268	0.0019		9.268	0.0009		9.268	0.0006		9.268	0.0002				9.268	0.0019		9.268	0.002		9.268	0.001		9.268	0.0001
		323.344	-35.1866	-0.997311	0.073279	2.24668				9.264	0.0019		9.264	0.0009		9.264	0.0006		9.264	0.0002				9.264	0.0019		9.264	0.002		9.264	0.001		9.264	0.0001
		261.201	-79.7282	0.816168	0.577814	1.00303				9.26	0.0019		9.26	0.0009		9.26	0.0006		9.26	0.0002				9.26	0.0019		9.26	0.002		9.26	0.001		9.26	0.0001
		303.112	13.206	-0.0515101	-0.998672	1.28925				9.256	0.0019		9.256	0.0009		9.256	0.0006		9.256	0.0002				9.256	0.0019		9.256	0.002		9.256	0.001		9.256	0.0001
		207.312	-47.8547	-0.383893	0.923378	1.17806				9.252	0.0019		9.252	0.001		9.252	0.0006		9.252	0.0002				9.252	0.0019		9.252	0.002		9.252	0.001		9.252	0.0001
		55.512	17.3938	0.763134	0.64624	4.63181				9.248	0.0022		9.248	0.001		9.248	0.0006		9.248	0.0002				9.248	0.0022		9.248	0.002		9.248	0.001		9.248	0.0001
		348.145	-47.3343	0.864735	0.502229	1.98965				9.244	0.0022		9.244	0.001		9.244	0.0006		9.244	0.0002				9.244	0.0022		9.244	0.002		9.244	0.001		9.244	0.0001
		84.5358	67.7724	0.731491	-0.681851	7.61481				9.24	0.0022		9.24	0.001		9.24	0.0006		9.24	0.0002				9.24	0.0022		9.24	0.002		9.24	0.001		9.24	0.0001
		104.791	16.8766	0.975706	0.219086	3.87435				9.236	0.0023		9.236	0.001		9.236	0.0006		9.236	0.0002				9.236	0.0023		9.236	0.002		9.236	0.001		9.236	0.0001
		55.3867	-67.9009	0.981866	0.189578	2.84729				9.232	0.0023		9.232	0.001		9.232	0.0006		9.232	0.0002				9.232	0.0023		9.232	0.002		9.232	0.001		9.232	0.0001
		47.2281	50.2789	0.595536	-0.803329	3.08103				9.228	0.0023		9.228	0.001		9.228	0.0006		9.228	0.0002				9.228	0.0023		9.228	0.002		9.228	0.001		9.228	0.0001
		227.113	68.8746	0.772521	0.634989	3.2681				9.224	0.0023		9.224	0.001		9.224	0.0006		9.224	0.0002				9.224	0.0023		9.224	0.002		9.224	0.001		9.224	0.0001
		272.69	28.7496	0.521413	-0.853304	1.19068				9.22	0.0023		9.22	0.001		9.22	0.0006		9.22	0.0002				9.22	0.0023		9.22	0.0021		9.22	0.001		9.22	0.0001
		252.342	-12.0799	0.136732	0.990608	1.0634				9.216	0.0023		9.216	0.001		9.216	0.0006		9.216	0.0002				9.216	0.0023		9.216	0.0021		9.216	0.001		9.216	0.0001
		335.623	50.5967	0.996926	-0.0783528	1.48866				9.212	0.0023		9.212	0.001		9.212	0.0006		9.212	0.0002				9.212	0.0023		9.212	0.0021		9.212	0.001		9.212	0.0001
		235.15	-55.6733	-0.740351	0.67222	2.1931				9.208	0.0023		9.208	0.001		9.208	0.0006		9.208	0.0002				9.208	0.0023		9.208	0.0021		9.208	0.0011		9.208	0.0001
		173.826	51.4178	0.764536	-0.644581	1.28458				9.204	0.0023		9.204	0.001		9.204	0.0006		9.204	0.0002				9.204	0.0023		9.204	0.0021		9.204	0.0011		9.204	0.0001
		347.765	-49.919	0.843423	0.537251	1.71528				9.2	0.0023		9.2	0.001		9.2	0.0006		9.2	0.0002				9.2	0.0023		9.2	0.0021		9.2	0.0011		9.2	0.0001
		9.91488	-38.3318	-0.321439	0.94693	1.19816				9.196	0.0023		9.196	0.001		9.196	0.0006		9.196	0.0002				9.196	0.0023		9.196	0.0021		9.196	0.0011		9.196	0.0001
		121.509	12.6009	0.999988	0.00491628	3.20208				9.192	0.0023		9.192	0.001		9.192	0.0006		9.192	0.0002				9.192	0.0023		9.192	0.0021		9.192	0.0011		9.192	0.0001
		308.715	70.6792	0.892629	-0.450791	1.08679				9.188	0.0025		9.188	0.001		9.188	0.0006		9.188	0.0002				9.188	0.0025		9.188	0.0021		9.188	0.0011		9.188	0.0001
		203.715	-31.9535	0.191285	0.981535	2.63465				9.184	0.0025		9.184	0.001		9.184	0.0006		9.184	0.0002				9.184	0.0025		9.184	0.0022		9.184	0.0011		9.184	0.0001
		84.3115	-45.054	-0.837159	0.54696	1.89979				9.18	0.0025		9.18	0.001		9.18	0.0006		9.18	0.0002				9.18	0.0025		9.18	0.0022		9.18	0.0011		9.18	0.0001
		257.104	14.7398	-0.930538	0.366195	3.42811				9.176	0.0026		9.176	0.001		9.176	0.0006		9.176	0.0002				9.176	0.0026		9.176	0.0022		9.176	0.0011		9.176	0.0001
		27.6635	-13.959	0.861216	0.508239	1.04026				9.172	0.0026		9.172	0.001		9.172	0.0006		9.172	0.0002				9.172	0.0026		9.172	0.0022		9.172	0.0011		9.172	0.0001
		12.977	-5.70125	-0.0936181	-0.995608	1.35681				9.168	0.0026		9.168	0.001		9.168	0.0006		9.168	0.0002				9.168	0.0026		9.168	0.0022		9.168	0.0011		9.168	0.0001
		81.6272	-12.3171	0.457286	0.88932	1.27391				9.164	0.0026		9.164	0.001		9.164	0.0006		9.164	0.0002				9.164	0.0026		9.164	0.0022		9.164	0.0011		9.164	0.0001
		201.849	11.255	-0.17582	-0.984422	2.22648				9.16	0.0026		9.16	0.001		9.16	0.0006		9.16	0.0002				9.16	0.0026		9.16	0.0022		9.16	0.0011		9.16	0.0001
		42.3644	52.8236	-0.971031	-0.238955	1.61541				9.156	0.0026		9.156	0.001		9.156	0.0006		9.156	0.0002				9.156	0.0026		9.156	0.0022		9.156	0.0011		9.156	0.0001
		332.925	58.7887	0.85975	-0.510715	1.1678				9.152	0.0026		9.152	0.001		9.152	0.0006		9.152	0.0002				9.152	0.0026		9.152	0.0022		9.152	0.001		9.152	0.0001
		87.024	-47.3525	0.177616	0.9841	3.0518				9.148	0.0026		9.148	0.001		9.148	0.0006		9.148	0.0002				9.148	0.0026		9.148	0.0022		9.148	0.001		9.148	0.0001
		102.142	31.3821	-0.2593	-0.965797	6.47243				9.144	0.0026		9.144	0.001		9.144	0.0006		9.144	0.0002				9.144	0.0026		9.144	0.0022		9.144	0.001		9.144	0.0001
		35.6418	-26.562	0.0854545	0.996342	2.32682				9.14	0.0026		9.14	0.001		9.14	0.0006		9.14	0.0002				9.14	0.0026		9.14	0.0022		9.14	0.001		9.14	0.0001
		273.225	-42.3814	-0.0439735	0.999033	22.86				9.136	0.0026		9.136	0.001		9.136	0.0006		9.136	0.0002				9.136	0.0026		9.136	0.0022		9.136	0.001		9.136	0.0001
		74.149	67.612	-0.850088	-0.52664	14.6565				9.132	0.0026		9.132	0.001		9.132	0.0006		9.132	0.0002				9.132	0.0026		9.132	0.0022		9.132	0.001		9.132	0.0001
		157.176	-21.8258	-0.181811	0.983334	1.57148				9.128	0.0026		9.128	0.001		9.128	0.0006		9.128	0.0002				9.128	0.0026		9.128	0.0022		9.128	0.001		9.128	0.0001
		205.79	25.411	-0.8096	-0.586981	1.46128				9.124	0.0026		9.124	0.001		9.124	0.0006		9.124	0.0002				9.124	0.0026		9.124	0.0022		9.124	0.001		9.124	0.0001
		204.885	35.5877	0.745025	-0.667036	2.45349				9.12	0.0026		9.12	0.001		9.12	0.0006		9.12	0.0002				9.12	0.0026		9.12	0.0022		9.12	0.001		9.12	0.0001
		303.706	32.9773	0.10769	-0.994184	1.12218				9.116	0.0026		9.116	0.001		9.116	0.0006		9.116	0.0002				9.116	0.0026		9.116	0.0022		9.116	0.001		9.116	0.0001
		45.2688	-25.4642	-0.69234	0.721571	1.46298				9.112	0.0026		9.112	0.001		9.112	0.0006		9.112	0.0002				9.112	0.0026		9.112	0.0022		9.112	0.001		9.112	0.0001
		22.3157	50.6421	0.284744	-0.958604	3.11335				9.108	0.0026		9.108	0.001		9.108	0.0006		9.108	0.0002				9.108	0.0026		9.108	0.0022		9.108	0.001		9.108	0.0001
		178.049	4.89052	0.547998	-0.83648	1.31626				9.104	0.0026		9.104	0.001		9.104	0.0006		9.104	0.0002				9.104	0.0026		9.104	0.0022		9.104	0.001		9.104	0.0001
		291.426	41.4239	0.847316	-0.531089	1.43244				9.1	0.0026		9.1	0.001		9.1	0.0006		9.1	0.0002				9.1	0.0026		9.1	0.0022		9.1	0.001		9.1	0.0001
		303.365	11.0885	0.63223	-0.774781	1.57805				9.096	0.0026		9.096	0.001		9.096	0.0006		9.096	0.0002				9.096	0.0026		9.096	0.0022		9.096	0.001		9.096	0.0001
		14.9552	-59.9502	0.963926	0.26617	1.11628				9.092	0.0026		9.092	0.001		9.092	0.0006		9.092	0.0002				9.092	0.0026		9.092	0.0021		9.092	0.001		9.092	0.0001
		61.4082	-31.2022	0.0765324	0.997067	1.59441				9.088	0.0027		9.088	0.001		9.088	0.0006		9.088	0.0002				9.088	0.0027		9.088	0.0021		9.088	0.001		9.088	0.0001
		175.538	39.2084	-0.758513	-0.651658	1.37249				9.084	0.0028		9.084	0.001		9.084	0.0007		9.084	0.0002				9.084	0.0028		9.084	0.0021		9.084	0.001		9.084	0.0001
		36.6891	-46.0018	-0.738985	0.673721	1.93016				9.08	0.0028		9.08	0.001		9.08	0.0007		9.08	0.0002				9.08	0.0028		9.08	0.0021		9.08	0.001		9.08	0.0001
		280.528	-16.706	-0.934612	0.355668	1.79621				9.076	0.003		9.076	0.001		9.076	0.0007		9.076	0.0002				9.076	0.003		9.076	0.0021		9.076	0.001		9.076	0.0001
		23.9225	-18.2585	0.31135	0.950295	1.13851				9.072	0.003		9.072	0.001		9.072	0.0007		9.072	0.0002				9.072	0.003		9.072	0.0021		9.072	0.001		9.072	0.0001
		231.21	35.4066	0.107696	-0.994184	1.92194				9.068	0.003		9.068	0.001		9.068	0.0007		9.068	0.0002				9.068	0.003		9.068	0.0021		9.068	0.001		9.068	0.0001
		184.149	19.8096	-0.950701	-0.310109	1.38201				9.064	0.0031		9.064	0.001		9.064	0.0007		9.064	0.0002				9.064	0.0031		9.064	0.0021		9.064	0.001		9.064	0.0001
		14.8962	-47.1082	0.469156	0.883115	1.04293				9.06	0.0031		9.06	0.0011		9.06	0.0007		9.06	0.0002				9.06	0.0031		9.06	0.0021		9.06	0.001		9.06	0.0001
		342.803	47.9227	-0.185384	-0.982666	2.80336				9.056	0.0033		9.056	0.0011		9.056	0.0007		9.056	0.0002				9.056	0.0033		9.056	0.0021		9.056	0.001		9.056	0.0001
		139.341	-8.91131	0.34027	0.940328	1.30559				9.052	0.0033		9.052	0.0011		9.052	0.0007		9.052	0.0002				9.052	0.0033		9.052	0.0021		9.052	0.001		9.052	0.0001
		74.7298	70.8391	-0.154145	-0.988048	5.33604				9.048	0.0033		9.048	0.0011		9.048	0.0007		9.048	0.0002				9.048	0.0033		9.048	0.0021		9.048	0.001		9.048	0.0001
		277.853	-57.5709	0.715117	0.699004	1.01271				9.044	0.0033		9.044	0.0011		9.044	0.0007		9.044	0.0002				9.044	0.0033		9.044	0.0021		9.044	0.001		9.044	0.0001
		275.843	-47.5644	0.607362	0.794425	1.45327				9.04	0.0033		9.04	0.0011		9.04	0.0007		9.04	0.0002				9.04	0.0033		9.04	0.0021		9.04	0.001		9.04	0.0001
		298.427	39.5301	-0.0431063	-0.99907	1.21456				9.036	0.0033		9.036	0.0011		9.036	0.0007		9.036	0.0002				9.036	0.0033		9.036	0.0021		9.036	0.001		9.036	0.0001
		17.3325	46.276	-0.950176	-0.311715	1.52346				9.032	0.0033		9.032	0.0011		9.032	0.0007		9.032	0.0002				9.032	0.0033		9.032	0.0021		9.032	0.001		9.032	0.0001
		37.3216	-23.7773	-0.283921	0.958848	2.83153				9.028	0.0033		9.028	0.0012		9.028	0.0007		9.028	0.0002				9.028	0.0033		9.028	0.0021		9.028	0.001		9.028	0.0001
		91.5336	-48.7705	-0.917168	0.398501	1.4985				9.024	0.0033		9.024	0.0012		9.024	0.0007		9.024	0.0002				9.024	0.0033		9.024	0.0021		9.024	0.001		9.024	0.0001
		228.751	65.8696	-0.909372	0.415983	5.35462				9.02	0.0033		9.02	0.0012		9.02	0.0007		9.02	0.0002				9.02	0.0033		9.02	0.0021		9.02	0.001		9.02	0.0001
		80.391	72.8954	-0.647066	-0.762434	4.60361				9.016	0.0033		9.016	0.0012		9.016	0.0007		9.016	0.0002				9.016	0.0033		9.016	0.0021		9.016	0.001		9.016	0.0001
		58.9491	-33.7568	0.143075	0.989712	1.28727				9.012	0.0034		9.012	0.0013		9.012	0.0007		9.012	0.0002				9.012	0.0034		9.012	0.0021		9.012	0.001		9.012	0.0001
		38.9784	-20.459	-0.0139149	0.999903	2.36718				9.008	0.0034		9.008	0.0013		9.008	0.0007		9.008	0.0002				9.008	0.0034		9.008	0.0021		9.008	0.001		9.008	0.0001
		319.394	5.73808	0.171568	-0.985172	1.20357				9.004	0.0034		9.004	0.0013		9.004	0.0007		9.004	0.0002				9.004	0.0034		9.004	0.0021		9.004	0.001		9.004	0.0001
		329.571	5.36772	-0.840797	-0.54135	3.32998				9	0.0034		9	0.0013		9	0.0007		9	0.0002				9	0.0034		9	0.0021		9	0.001		9	0.0001
		58.5359	18.3438	0.996445	-0.0842493	3.21752				8.996	0.0034		8.996	0.0013		8.996	0.0007		8.996	0.0002				8.996	0.0034		8.996	0.0022		8.996	0.001		8.996	0.0001
		254.581	-7.18529	0.184786	0.982779	1.55507				8.992	0.0034		8.992	0.0013		8.992	0.0007		8.992	0.0002				8.992	0.0034		8.992	0.0022		8.992	0.001		8.992	0.0001
		41.8167	-39.9002	0.4673	0.884099	1.26276				8.988	0.0034		8.988	0.0013		8.988	0.0007		8.988	0.0002				8.988	0.0034		8.988	0.0023		8.988	0.001		8.988	0.0001
		46.1125	55.8669	0.508521	-0.86105	3.6225				8.984	0.0034		8.984	0.0013		8.984	0.0007		8.984	0.0002				8.984	0.0034		8.984	0.0023		8.984	0.001		8.984	0.0001
		14.8083	-50.9197	0.0719026	0.997412	1.03475				8.98	0.0034		8.98	0.0013		8.98	0.0007		8.98	0.0002				8.98	0.0034		8.98	0.0023		8.98	0.001		8.98	0.0001
		41.4456	-24.59	-0.488626	0.872493	1.65557				8.976	0.0034		8.976	0.0013		8.976	0.0008		8.976	0.0002				8.976	0.0034		8.976	0.0023		8.976	0.001		8.976	0.0001
		37.4858	-48.6692	-0.183508	0.983018	1.35282				8.972	0.0034		8.972	0.0014		8.972	0.0008		8.972	0.0002				8.972	0.0034		8.972	0.0023		8.972	0.001		8.972	0.0001
		170.179	-30.5365	-0.02091	0.999781	2.10271				8.968	0.0034		8.968	0.0014		8.968	0.0009		8.968	0.0002				8.968	0.0034		8.968	0.0023		8.968	0.001		8.968	0.0001
		233.201	-17.2545	0.146455	0.989217	1.55372				8.964	0.0034		8.964	0.0014		8.964	0.0009		8.964	0.0002				8.964	0.0034		8.964	0.0023		8.964	0.001		8.964	0.0001
		283.61	-60.6945	-0.549285	0.835635	1.02922				8.96	0.0034		8.96	0.0014		8.96	0.0009		8.96	0.0002				8.96	0.0034		8.96	0.0024		8.96	0.001		8.96	0.0001
		23.8387	-19.4718	0.487104	0.873344	6.60715				8.956	0.0034		8.956	0.0014		8.956	0.0009		8.956	0.0002				8.956	0.0034		8.956	0.0024		8.956	0.001		8.956	0.0001
										8.952	0.0034		8.952	0.0014		8.952	0.0009		8.952	0.0002				8.952	0.0034		8.952	0.0024		8.952	0.001		8.952	0.0001
										8.948	0.0034		8.948	0.0014		8.948	0.0009		8.948	0.0002				8.948	0.0034		8.948	0.0024		8.948	0.001		8.948	0.0001
										8.944	0.0035		8.944	0.0014		8.944	0.0009		8.944	0.0002				8.944	0.0035		8.944	0.0024		8.944	0.001		8.944	0.0001
										8.94	0.0036		8.94	0.0014		8.94	0.0009		8.94	0.0002				8.94	0.0036		8.94	0.0025		8.94	0.001		8.94	0.0001
										8.936	0.0038		8.936	0.0016		8.936	0.0009		8.936	0.0002				8.936	0.0038		8.936	0.0025		8.936	0.001		8.936	0.0001
										8.932	0.0039		8.932	0.0016		8.932	0.0009		8.932	0.0002				8.932	0.0039		8.932	0.0025		8.932	0.001		8.932	0.0001
										8.928	0.004		8.928	0.0016		8.928	0.0009		8.928	0.0002				8.928	0.004		8.928	0.0025		8.928	0.001		8.928	0.0001
										8.924	0.004		8.924	0.0016		8.924	0.0009		8.924	0.0002				8.924	0.004		8.924	0.0026		8.924	0.001		8.924	0.0001
										8.92	0.004		8.92	0.0016		8.92	0.0009		8.92	0.0002				8.92	0.004		8.92	0.0026		8.92	0.001		8.92	0.0001
										8.916	0.004		8.916	0.0016		8.916	0.0009		8.916	0.0002				8.916	0.004		8.916	0.0026		8.916	0.001		8.916	0.0001
										8.912	0.004		8.912	0.0016		8.912	0.0009		8.912	0.0002				8.912	0.004		8.912	0.0027		8.912	0.001		8.912	0.0001
										8.908	0.004		8.908	0.0016		8.908	0.0009		8.908	0.0002				8.908	0.004		8.908	0.0027		8.908	0.001		8.908	0.0001
										8.904	0.004		8.904	0.0016		8.904	0.0009		8.904	0.0002				8.904	0.004		8.904	0.0027		8.904	0.001		8.904	0.0001
										8.9	0.004		8.9	0.0016		8.9	0.0009		8.9	0.0002				8.9	0.004		8.9	0.0027		8.9	0.001		8.9	0.0001
										8.896	0.004		8.896	0.0016		8.896	0.0009		8.896	0.0002				8.896	0.004		8.896	0.0027		8.896	0.001		8.896	0.0001
										8.892	0.004		8.892	0.0016		8.892	0.0009		8.892	0.0002				8.892	0.004		8.892	0.0027		8.892	0.001		8.892	0.0001
										8.888	0.004		8.888	0.0016		8.888	0.0009		8.888	0.0002				8.888	0.004		8.888	0.0027		8.888	0.001		8.888	0.0001
										8.884	0.004		8.884	0.0016		8.884	0.0009		8.884	0.0002				8.884	0.004		8.884	0.0027		8.884	0.001		8.884	0.0001
										8.88	0.004		8.88	0.0016		8.88	0.0009		8.88	0.0002				8.88	0.004		8.88	0.0027		8.88	0.001		8.88	0.0001
										8.876	0.0041		8.876	0.0016		8.876	0.0009		8.876	0.0002				8.876	0.0041		8.876	0.0027		8.876	0.001		8.876	0.0001
										8.872	0.0041		8.872	0.0016		8.872	0.0009		8.872	0.0002				8.872	0.0041		8.872	0.0027		8.872	0.001		8.872	0.0001
										8.868	0.0041		8.868	0.0016		8.868	0.0009		8.868	0.0002				8.868	0.0041		8.868	0.0027		8.868	0.001		8.868	0.0001
										8.864	0.0041		8.864	0.0017		8.864	0.0009		8.864	0.0002				8.864	0.0041		8.864	0.0027		8.864	0.001		8.864	0.0001
										8.86	0.0041		8.86	0.0017		8.86	0.0009		8.86	0.0002				8.86	0.0041		8.86	0.0027		8.86	0.001		8.86	0.0001
										8.856	0.0041		8.856	0.0017		8.856	0.0009		8.856	0.0002				8.856	0.0041		8.856	0.0027		8.856	0.001		8.856	0.0001
										8.852	0.0041		8.852	0.0017		8.852	0.0009		8.852	0.0002				8.852	0.0041		8.852	0.0027		8.852	0.001		8.852	0.0001
										8.848	0.0041		8.848	0.0017		8.848	0.0009		8.848	0.0002				8.848	0.0041		8.848	0.0027		8.848	0.001		8.848	0.0001
										8.844	0.0041		8.844	0.0017		8.844	0.0009		8.844	0.0002				8.844	0.0041		8.844	0.0028		8.844	0.001		8.844	0.0001
										8.84	0.0041		8.84	0.0017		8.84	0.0009		8.84	0.0002				8.84	0.0041		8.84	0.0028		8.84	0.001		8.84	0.0001
										8.836	0.0041		8.836	0.0017		8.836	0.0009		8.836	0.0002				8.836	0.0041		8.836	0.0028		8.836	0.001		8.836	0.0001
										8.832	0.0041		8.832	0.0017		8.832	0.0009		8.832	0.0002				8.832	0.0041		8.832	0.0028		8.832	0.001		8.832	0.0001
										8.828	0.0041		8.828	0.0017		8.828	0.0009		8.828	0.0002				8.828	0.0041		8.828	0.0028		8.828	0.0011		8.828	0.0001
										8.824	0.0041		8.824	0.0017		8.824	0.0009		8.824	0.0002				8.824	0.0041		8.824	0.0028		8.824	0.0011		8.824	0.0001
										8.82	0.0041		8.82	0.0017		8.82	0.0009		8.82	0.0002				8.82	0.0041		8.82	0.0028		8.82	0.0011		8.82	0.0001
										8.816	0.0041		8.816	0.0017		8.816	0.0009		8.816	0.0002				8.816	0.0041		8.816	0.0028		8.816	0.0011		8.816	0.0001
										8.812	0.0041		8.812	0.0017		8.812	0.0009		8.812	0.0002				8.812	0.0041		8.812	0.0028		8.812	0.0011		8.812	0.0001
										8.808	0.0041		8.808	0.0017		8.808	0.0009		8.808	0.0002				8.808	0.0041		8.808	0.0027		8.808	0.0011		8.808	0.0001
										8.804	0.0041		8.804	0.0017		8.804	0.0009		8.804	0.0002				8.804	0.0041		8.804	0.0027		8.804	0.0011		8.804	0.0001
										8.8	0.0042		8.8	0.0017		8.8	0.0009		8.8	0.0002				8.8	0.0042		8.8	0.0027		8.8	0.0011		8.8	0.0001
										8.796	0.0042		8.796	0.0017		8.796	0.0009		8.796	0.0002				8.796	0.0042		8.796	0.0027		8.796	0.0011		8.796	0.0001
										8.792	0.0042		8.792	0.0017		8.792	0.0009		8.792	0.0002				8.792	0.0042		8.792	0.0027		8.792	0.0011		8.792	0.0001
										8.788	0.0042		8.788	0.0017		8.788	0.001		8.788	0.0002				8.788	0.0042		8.788	0.0029		8.788	0.0011		8.788	0.0001
										8.784	0.0042		8.784	0.0017		8.784	0.001		8.784	0.0002				8.784	0.0042		8.784	0.0029		8.784	0.0011		8.784	0.0001
										8.78	0.0042		8.78	0.0017		8.78	0.001		8.78	0.0002				8.78	0.0042		8.78	0.0029		8.78	0.0011		8.78	0.0001
										8.776	0.0042		8.776	0.0017		8.776	0.001		8.776	0.0002				8.776	0.0042		8.776	0.0029		8.776	0.0011		8.776	0.0001
										8.772	0.0043		8.772	0.0017		8.772	0.001		8.772	0.0002				8.772	0.0043		8.772	0.0029		8.772	0.0011		8.772	0.0001
										8.768	0.0043		8.768	0.0017		8.768	0.001		8.768	0.0002				8.768	0.0043		8.768	0.003		8.768	0.0011		8.768	0.0001
										8.764	0.0044		8.764	0.0018		8.764	0.001		8.764	0.0002				8.764	0.0044		8.764	0.003		8.764	0.0011		8.764	0.0001
										8.76	0.0045		8.76	0.0018		8.76	0.001		8.76	0.0002				8.76	0.0045		8.76	0.003		8.76	0.0011		8.76	0.0001
										8.756	0.0046		8.756	0.0018		8.756	0.001		8.756	0.0002				8.756	0.0046		8.756	0.0031		8.756	0.0011		8.756	0.0001
										8.752	0.0046		8.752	0.0018		8.752	0.001		8.752	0.0002				8.752	0.0046		8.752	0.0031		8.752	0.0011		8.752	0.0001
										8.748	0.0048		8.748	0.0018		8.748	0.001		8.748	0.0002				8.748	0.0048		8.748	0.0031		8.748	0.0011		8.748	0.0001
										8.744	0.0048		8.744	0.0018		8.744	0.001		8.744	0.0002				8.744	0.0048		8.744	0.0031		8.744	0.0011		8.744	0.0001
										8.74	0.0048		8.74	0.0018		8.74	0.001		8.74	0.0002				8.74	0.0048		8.74	0.0031		8.74	0.0011		8.74	0.0001
										8.736	0.0048		8.736	0.0018		8.736	0.001		8.736	0.0002				8.736	0.0048		8.736	0.0031		8.736	0.0011		8.736	0.0001
										8.732	0.0048		8.732	0.0018		8.732	0.001		8.732	0.0002				8.732	0.0048		8.732	0.0032		8.732	0.0011		8.732	0.0001
										8.728	0.0048		8.728	0.0018		8.728	0.001		8.728	0.0002				8.728	0.0048		8.728	0.0032		8.728	0.0011		8.728	0.0001
										8.724	0.0049		8.724	0.0018		8.724	0.001		8.724	0.0002				8.724	0.0049		8.724	0.0032		8.724	0.0011		8.724	0.0001
										8.72	0.005		8.72	0.0019		8.72	0.001		8.72	0.0002				8.72	0.005		8.72	0.0032		8.72	0.0011		8.72	0.0001
										8.716	0.005		8.716	0.0019		8.716	0.001		8.716	0.0002				8.716	0.005		8.716	0.0032		8.716	0.0011		8.716	0.0001
										8.712	0.005		8.712	0.0019		8.712	0.001		8.712	0.0002				8.712	0.005		8.712	0.0032		8.712	0.0011		8.712	0.0001
										8.708	0.005		8.708	0.0019		8.708	0.001		8.708	0.0002				8.708	0.005		8.708	0.0032		8.708	0.0011		8.708	0.0001
										8.704	0.005		8.704	0.0019		8.704	0.001		8.704	0.0002				8.704	0.005		8.704	0.0032		8.704	0.0011		8.704	0.0001
										8.7	0.005		8.7	0.0019		8.7	0.001		8.7	0.0002				8.7	0.005		8.7	0.0032		8.7	0.0011		8.7	0.0001
										8.696	0.005		8.696	0.0019		8.696	0.0011		8.696	0.0002				8.696	0.005		8.696	0.0032		8.696	0.0011		8.696	0.0001
										8.692	0.005		8.692	0.0019		8.692	0.0011		8.692	0.0002				8.692	0.005		8.692	0.0032		8.692	0.0011		8.692	0.0001
										8.688	0.0051		8.688	0.0019		8.688	0.0011		8.688	0.0002				8.688	0.0051		8.688	0.0032		8.688	0.0011		8.688	0.0001
										8.684	0.0051		8.684	0.0019		8.684	0.0012		8.684	0.0002				8.684	0.0051		8.684	0.0032		8.684	0.0011		8.684	0.0001
										8.68	0.0051		8.68	0.0019		8.68	0.0012		8.68	0.0002				8.68	0.0051		8.68	0.0032		8.68	0.0011		8.68	0.0001
										8.676	0.0051		8.676	0.0019		8.676	0.0012		8.676	0.0002				8.676	0.0051		8.676	0.0032		8.676	0.0011		8.676	0.0001
										8.672	0.0051		8.672	0.0019		8.672	0.0012		8.672	0.0002				8.672	0.0051		8.672	0.0032		8.672	0.0011		8.672	0.0001
										8.668	0.0051		8.668	0.0019		8.668	0.0012		8.668	0.0002				8.668	0.0051		8.668	0.0032		8.668	0.0011		8.668	0.0001
										8.664	0.0051		8.664	0.0019		8.664	0.0012		8.664	0.0002				8.664	0.0051		8.664	0.0032		8.664	0.0011		8.664	0.0001
										8.66	0.0051		8.66	0.0019		8.66	0.0012		8.66	0.0002				8.66	0.0051		8.66	0.0032		8.66	0.0011		8.66	0.0001
										8.656	0.0051		8.656	0.0019		8.656	0.0012		8.656	0.0002				8.656	0.0051		8.656	0.0032		8.656	0.0011		8.656	0.0001
										8.652	0.0051		8.652	0.0019		8.652	0.0012		8.652	0.0002				8.652	0.0051		8.652	0.0032		8.652	0.0011		8.652	0.0001
										8.648	0.0051		8.648	0.0019		8.648	0.0012		8.648	0.0002				8.648	0.0051		8.648	0.0032		8.648	0.0011		8.648	0.0001
										8.644	0.0051		8.644	0.0019		8.644	0.0012		8.644	0.0002				8.644	0.0051		8.644	0.0032		8.644	0.0011		8.644	0.0001
										8.64	0.0051		8.64	0.0019		8.64	0.0012		8.64	0.0002				8.64	0.0051		8.64	0.0032		8.64	0.0011		8.64	0.0001
										8.636	0.0051		8.636	0.0019		8.636	0.0012		8.636	0.0002				8.636	0.0051		8.636	0.0032		8.636	0.0011		8.636	0.0001
										8.632	0.0051		8.632	0.0019		8.632	0.0012		8.632	0.0002				8.632	0.0051		8.632	0.0032		8.632	0.0011		8.632	0.0001
										8.628	0.0051		8.628	0.0019		8.628	0.0012		8.628	0.0002				8.628	0.0051		8.628	0.0032		8.628	0.0011		8.628	0.0001
										8.624	0.0051		8.624	0.0019		8.624	0.0012		8.624	0.0002				8.624	0.0051		8.624	0.0032		8.624	0.0011		8.624	0.0001
										8.62	0.0051		8.62	0.0019		8.62	0.0012		8.62	0.0002				8.62	0.0051		8.62	0.0032		8.62	0.0011		8.62	0.0001
										8.616	0.0051		8.616	0.0019		8.616	0.0012		8.616	0.0002				8.616	0.0051		8.616	0.0033		8.616	0.0011		8.616	0.0001
										8.612	0.0051		8.612	0.0019		8.612	0.0012		8.612	0.0002				8.612	0.0051		8.612	0.0033		8.612	0.0011		8.612	0.0001
										8.608	0.0051		8.608	0.0019		8.608	0.0012		8.608	0.0002				8.608	0.0051		8.608	0.0033		8.608	0.0011		8.608	0.0001
										8.604	0.0051		8.604	0.0019		8.604	0.0012		8.604	0.0002				8.604	0.0051		8.604	0.0034		8.604	0.0011		8.604	0.0001
										8.6	0.0051		8.6	0.0019		8.6	0.0012		8.6	0.0002				8.6	0.0051		8.6	0.0034		8.6	0.0011		8.6	0.0001
										8.596	0.0051		8.596	0.0019		8.596	0.0012		8.596	0.0002				8.596	0.0051		8.596	0.0034		8.596	0.0011		8.596	0.0001
										8.592	0.0051		8.592	0.0019		8.592	0.0012		8.592	0.0002				8.592	0.0051		8.592	0.0034		8.592	0.0011		8.592	0.0001
										8.588	0.0051		8.588	0.0019		8.588	0.0012		8.588	0.0002				8.588	0.0051		8.588	0.0034		8.588	0.0011		8.588	0.0001
										8.584	0.0051		8.584	0.0019		8.584	0.0012		8.584	0.0002				8.584	0.0051		8.584	0.0034		8.584	0.0011		8.584	0.0001
										8.58	0.0051		8.58	0.0019		8.58	0.0012		8.58	0.0002				8.58	0.0051		8.58	0.0034		8.58	0.0011		8.58	0.0001
										8.576	0.0051		8.576	0.0019		8.576	0.0012		8.576	0.0002				8.576	0.0051		8.576	0.0034		8.576	0.0011		8.576	0.0001
										8.572	0.0051		8.572	0.0019		8.572	0.0012		8.572	0.0002				8.572	0.0051		8.572	0.0035		8.572	0.0011		8.572	0.0001
										8.568	0.0051		8.568	0.0019		8.568	0.0012		8.568	0.0002				8.568	0.0051		8.568	0.0035		8.568	0.0011		8.568	0.0001
										8.564	0.0051		8.564	0.002		8.564	0.0012		8.564	0.0002				8.564	0.0051		8.564	0.0035		8.564	0.0011		8.564	0.0001
										8.56	0.0051		8.56	0.002		8.56	0.0012		8.56	0.0002				8.56	0.0051		8.56	0.0035		8.56	0.0011		8.56	0.0001
										8.556	0.0051		8.556	0.002		8.556	0.0012		8.556	0.0002				8.556	0.0051		8.556	0.0036		8.556	0.0011		8.556	0.0001
										8.552	0.0051		8.552	0.002		8.552	0.0012		8.552	0.0002				8.552	0.0051		8.552	0.0036		8.552	0.0011		8.552	0.0001
										8.548	0.0051		8.548	0.002		8.548	0.0012		8.548	0.0002				8.548	0.0051		8.548	0.0037		8.548	0.0011		8.548	0.0001
										8.544	0.0051		8.544	0.002		8.544	0.0012		8.544	0.0002				8.544	0.0051		8.544	0.0037		8.544	0.0011		8.544	0.0001
										8.54	0.0051		8.54	0.002		8.54	0.0012		8.54	0.0002				8.54	0.0051		8.54	0.0037		8.54	0.0011		8.54	0.0001
										8.536	0.0052		8.536	0.002		8.536	0.0012		8.536	0.0002				8.536	0.0052		8.536	0.0037		8.536	0.0012		8.536	0.0001
										8.532	0.0052		8.532	0.002		8.532	0.0012		8.532	0.0002				8.532	0.0052		8.532	0.0037		8.532	0.0012		8.532	0.0002
										8.528	0.0052		8.528	0.002		8.528	0.0012		8.528	0.0002				8.528	0.0052		8.528	0.0037		8.528	0.0012		8.528	0.0002
										8.524	0.0052		8.524	0.002		8.524	0.0012		8.524	0.0002				8.524	0.0052		8.524	0.0037		8.524	0.0012		8.524	0.0002
										8.52	0.0052		8.52	0.002		8.52	0.0012		8.52	0.0002				8.52	0.0052		8.52	0.0037		8.52	0.0012		8.52	0.0002
										8.516	0.0052		8.516	0.002		8.516	0.0012		8.516	0.0002				8.516	0.0052		8.516	0.0037		8.516	0.0012		8.516	0.0002
										8.512	0.0052		8.512	0.002		8.512	0.0012		8.512	0.0002				8.512	0.0052		8.512	0.0038		8.512	0.0012		8.512	0.0002
										8.508	0.0052		8.508	0.002		8.508	0.0012		8.508	0.0002				8.508	0.0052		8.508	0.0038		8.508	0.0012		8.508	0.0002
										8.504	0.0052		8.504	0.002		8.504	0.0012		8.504	0.0002				8.504	0.0052		8.504	0.0038		8.504	0.0012		8.504	0.0002
										8.5	0.0052		8.5	0.002		8.5	0.0012		8.5	0.0002				8.5	0.0052		8.5	0.0038		8.5	0.0012		8.5	0.0002
										8.496	0.0052		8.496	0.002		8.496	0.0012		8.496	0.0002				8.496	0.0052		8.496	0.0038		8.496	0.0012		8.496	0.0002
										8.492	0.0053		8.492	0.002		8.492	0.0012		8.492	0.0002				8.492	0.0053		8.492	0.0038		8.492	0.0012		8.492	0.0002
										8.488	0.0053		8.488	0.002		8.488	0.0012		8.488	0.0002				8.488	0.0053		8.488	0.0038		8.488	0.0012		8.488	0.0002
										8.484	0.0053		8.484	0.002		8.484	0.0012		8.484	0.0002				8.484	0.0053		8.484	0.0038		8.484	0.0012		8.484	0.0002
										8.48	0.0054		8.48	0.002		8.48	0.0012		8.48	0.0002				8.48	0.0054		8.48	0.0039		8.48	0.0013		8.48	0.0002
										8.476	0.0055		8.476	0.002		8.476	0.0012		8.476	0.0002				8.476	0.0055		8.476	0.0039		8.476	0.0013		8.476	0.0002
										8.472	0.0055		8.472	0.002		8.472	0.0012		8.472	0.0002				8.472	0.0055		8.472	0.0039		8.472	0.0013		8.472	0.0002
										8.468	0.0055		8.468	0.002		8.468	0.0012		8.468	0.0002				8.468	0.0055		8.468	0.0039		8.468	0.0013		8.468	0.0002
										8.464	0.0055		8.464	0.002		8.464	0.0012		8.464	0.0002				8.464	0.0055		8.464	0.0039		8.464	0.0013		8.464	0.0002
										8.46	0.0055		8.46	0.002		8.46	0.0012		8.46	0.0002				8.46	0.0055		8.46	0.0039		8.46	0.0013		8.46	0.0002
										8.456	0.0055		8.456	0.002		8.456	0.0012		8.456	0.0002				8.456	0.0055		8.456	0.0039		8.456	0.0013		8.456	0.0002
										8.452	0.0055		8.452	0.002		8.452	0.0012		8.452	0.0002				8.452	0.0055		8.452	0.0039		8.452	0.0013		8.452	0.0002
										8.448	0.0055		8.448	0.002		8.448	0.0012		8.448	0.0002				8.448	0.0055		8.448	0.0039		8.448	0.0013		8.448	0.0002
										8.444	0.0055		8.444	0.002		8.444	0.0012		8.444	0.0002				8.444	0.0055		8.444	0.0039		8.444	0.0013		8.444	0.0002
										8.44	0.0055		8.44	0.002		8.44	0.0012		8.44	0.0002				8.44	0.0055		8.44	0.004		8.44	0.0013		8.44	0.0002
										8.436	0.0055		8.436	0.002		8.436	0.0012		8.436	0.0002				8.436	0.0055		8.436	0.004		8.436	0.0013		8.436	0.0002
										8.432	0.0055		8.432	0.002		8.432	0.0012		8.432	0.0002				8.432	0.0055		8.432	0.0041		8.432	0.0013		8.432	0.0002
										8.428	0.0055		8.428	0.002		8.428	0.0012		8.428	0.0002				8.428	0.0055		8.428	0.0041		8.428	0.0013		8.428	0.0002
										8.424	0.0055		8.424	0.002		8.424	0.0012		8.424	0.0002				8.424	0.0055		8.424	0.0042		8.424	0.0013		8.424	0.0002
										8.42	0.0055		8.42	0.0021		8.42	0.0012		8.42	0.0002				8.42	0.0055		8.42	0.0042		8.42	0.0013		8.42	0.0002
										8.416	0.0055		8.416	0.0021		8.416	0.0012		8.416	0.0002				8.416	0.0055		8.416	0.0042		8.416	0.0013		8.416	0.0002
										8.412	0.0055		8.412	0.0021		8.412	0.0012		8.412	0.0002				8.412	0.0055		8.412	0.0042		8.412	0.0013		8.412	0.0002
										8.408	0.0055		8.408	0.0022		8.408	0.0012		8.408	0.0002				8.408	0.0055		8.408	0.0042		8.408	0.0013		8.408	0.0002
										8.404	0.0055		8.404	0.0022		8.404	0.0012		8.404	0.0002				8.404	0.0055		8.404	0.0042		8.404	0.0013		8.404	0.0002
										8.4	0.0055		8.4	0.0022		8.4	0.0012		8.4	0.0003				8.4	0.0055		8.4	0.0042		8.4	0.0013		8.4	0.0002
										8.396	0.0055		8.396	0.0022		8.396	0.0012		8.396	0.0003				8.396	0.0055		8.396	0.0042		8.396	0.0013		8.396	0.0002
										8.392	0.0055		8.392	0.0022		8.392	0.0012		8.392	0.0003				8.392	0.0055		8.392	0.0042		8.392	0.0014		8.392	0.0002
										8.388	0.0055		8.388	0.0022		8.388	0.0012		8.388	0.0003				8.388	0.0055		8.388	0.0042		8.388	0.0014		8.388	0.0002
										8.384	0.0055		8.384	0.0022		8.384	0.0012		8.384	0.0003				8.384	0.0055		8.384	0.0042		8.384	0.0014		8.384	0.0002
										8.38	0.0055		8.38	0.0022		8.38	0.0012		8.38	0.0003				8.38	0.0055		8.38	0.0042		8.38	0.0014		8.38	0.0002
										8.376	0.0055		8.376	0.0022		8.376	0.0012		8.376	0.0003				8.376	0.0055		8.376	0.0042		8.376	0.0014		8.376	0.0002
										8.372	0.0055		8.372	0.0022		8.372	0.0012		8.372	0.0003				8.372	0.0055		8.372	0.0042		8.372	0.0014		8.372	0.0002
										8.368	0.0055		8.368	0.0022		8.368	0.0012		8.368	0.0003				8.368	0.0055		8.368	0.0042		8.368	0.0014		8.368	0.0002
										8.364	0.0055		8.364	0.0022		8.364	0.0012		8.364	0.0003				8.364	0.0055		8.364	0.0042		8.364	0.0014		8.364	0.0002
										8.36	0.0055		8.36	0.0022		8.36	0.0012		8.36	0.0003				8.36	0.0055		8.36	0.0042		8.36	0.0014		8.36	0.0002
										8.356	0.0055		8.356	0.0022		8.356	0.0012		8.356	0.0003				8.356	0.0055		8.356	0.0042		8.356	0.0014		8.356	0.0002
										8.352	0.0055		8.352	0.0023		8.352	0.0012		8.352	0.0003				8.352	0.0055		8.352	0.0042		8.352	0.0014		8.352	0.0002
										8.348	0.0055		8.348	0.0023		8.348	0.0012		8.348	0.0003				8.348	0.0055		8.348	0.0042		8.348	0.0014		8.348	0.0002
										8.344	0.0055		8.344	0.0023		8.344	0.0012		8.344	0.0003				8.344	0.0055		8.344	0.0042		8.344	0.0014		8.344	0.0002
										8.34	0.0055		8.34	0.0023		8.34	0.0012		8.34	0.0003				8.34	0.0055		8.34	0.0042		8.34	0.0014		8.34	0.0002
										8.336	0.0055		8.336	0.0023		8.336	0.0012		8.336	0.0003				8.336	0.0055		8.336	0.0043		8.336	0.0014		8.336	0.0002
										8.332	0.0055		8.332	0.0023		8.332	0.0012		8.332	0.0003				8.332	0.0055		8.332	0.0043		8.332	0.0014		8.332	0.0002
										8.328	0.0055		8.328	0.0023		8.328	0.0012		8.328	0.0003				8.328	0.0055		8.328	0.0043		8.328	0.0014		8.328	0.0002
										8.324	0.0055		8.324	0.0023		8.324	0.0012		8.324	0.0003				8.324	0.0055		8.324	0.0043		8.324	0.0014		8.324	0.0002
										8.32	0.0055		8.32	0.0024		8.32	0.0012		8.32	0.0003				8.32	0.0055		8.32	0.0043		8.32	0.0014		8.32	0.0002
										8.316	0.0055		8.316	0.0024		8.316	0.0012		8.316	0.0003				8.316	0.0055		8.316	0.0043		8.316	0.0014		8.316	0.0002
										8.312	0.0055		8.312	0.0024		8.312	0.0012		8.312	0.0003				8.312	0.0055		8.312	0.0043		8.312	0.0014		8.312	0.0002
										8.308	0.0055		8.308	0.0024		8.308	0.0012		8.308	0.0003				8.308	0.0055		8.308	0.0043		8.308	0.0014		8.308	0.0002
										8.304	0.0055		8.304	0.0024		8.304	0.0012		8.304	0.0003				8.304	0.0055		8.304	0.0043		8.304	0.0014		8.304	0.0002
										8.3	0.0055		8.3	0.0024		8.3	0.0012		8.3	0.0003				8.3	0.0055		8.3	0.0043		8.3	0.0014		8.3	0.0002
										8.296	0.0055		8.296	0.0024		8.296	0.0012		8.296	0.0003				8.296	0.0055		8.296	0.0043		8.296	0.0014		8.296	0.0002
										8.292	0.0055		8.292	0.0024		8.292	0.0012		8.292	0.0003				8.292	0.0055		8.292	0.0043		8.292	0.0014		8.292	0.0002
										8.288	0.0056		8.288	0.0024		8.288	0.0012		8.288	0.0003				8.288	0.0056		8.288	0.0044		8.288	0.0014		8.288	0.0002
										8.284	0.0056		8.284	0.0024		8.284	0.0012		8.284	0.0003				8.284	0.0056		8.284	0.0044		8.284	0.0014		8.284	0.0002
										8.28	0.0056		8.28	0.0024		8.28	0.0012		8.28	0.0003				8.28	0.0056		8.28	0.0044		8.28	0.0014		8.28	0.0002
										8.276	0.0056		8.276	0.0024		8.276	0.0012		8.276	0.0003				8.276	0.0056		8.276	0.0044		8.276	0.0014		8.276	0.0002
										8.272	0.0056		8.272	0.0024		8.272	0.0012		8.272	0.0003				8.272	0.0056		8.272	0.0044		8.272	0.0014		8.272	0.0002
										8.268	0.0056		8.268	0.0024		8.268	0.0012		8.268	0.0003				8.268	0.0056		8.268	0.0044		8.268	0.0014		8.268	0.0002
										8.264	0.0056		8.264	0.0024		8.264	0.0012		8.264	0.0003				8.264	0.0056		8.264	0.0044		8.264	0.0014		8.264	0.0002
										8.26	0.0056		8.26	0.0024		8.26	0.0012		8.26	0.0003				8.26	0.0056		8.26	0.0044		8.26	0.0014		8.26	0.0002
										8.256	0.0056		8.256	0.0024		8.256	0.0012		8.256	0.0003				8.256	0.0056		8.256	0.0044		8.256	0.0014		8.256	0.0002
										8.252	0.0056		8.252	0.0024		8.252	0.0012		8.252	0.0003				8.252	0.0056		8.252	0.0044		8.252	0.0014		8.252	0.0002
										8.248	0.0056		8.248	0.0024		8.248	0.0012		8.248	0.0003				8.248	0.0056		8.248	0.0044		8.248	0.0014		8.248	0.0002
										8.244	0.0056		8.244	0.0024		8.244	0.0012		8.244	0.0003				8.244	0.0056		8.244	0.0044		8.244	0.0014		8.244	0.0002
										8.24	0.0056		8.24	0.0024		8.24	0.0012		8.24	0.0003				8.24	0.0056		8.24	0.0044		8.24	0.0014		8.24	0.0002
										8.236	0.0056		8.236	0.0024		8.236	0.0012		8.236	0.0003				8.236	0.0056		8.236	0.0044		8.236	0.0014		8.236	0.0002
										8.232	0.0056		8.232	0.0024		8.232	0.0012		8.232	0.0003				8.232	0.0056		8.232	0.0044		8.232	0.0014		8.232	0.0002
										8.228	0.0056		8.228	0.0024		8.228	0.0012		8.228	0.0003				8.228	0.0056		8.228	0.0044		8.228	0.0014		8.228	0.0002
										8.224	0.0056		8.224	0.0024		8.224	0.0013		8.224	0.0003				8.224	0.0056		8.224	0.0044		8.224	0.0014		8.224	0.0002
										8.22	0.0056		8.22	0.0024		8.22	0.0013		8.22	0.0003				8.22	0.0056		8.22	0.0044		8.22	0.0014		8.22	0.0002
										8.216	0.0056		8.216	0.0024		8.216	0.0013		8.216	0.0003				8.216	0.0056		8.216	0.0044		8.216	0.0014		8.216	0.0002
										8.212	0.0056		8.212	0.0024		8.212	0.0013		8.212	0.0003				8.212	0.0056		8.212	0.0044		8.212	0.0014		8.212	0.0002
										8.208	0.0056		8.208	0.0024		8.208	0.0013		8.208	0.0003				8.208	0.0056		8.208	0.0044		8.208	0.0014		8.208	0.0002
										8.204	0.0056		8.204	0.0024		8.204	0.0013		8.204	0.0003				8.204	0.0056		8.204	0.0044		8.204	0.0014		8.204	0.0002
										8.2	0.0056		8.2	0.0024		8.2	0.0013		8.2	0.0003				8.2	0.0056		8.2	0.0044		8.2	0.0014		8.2	0.0002
										8.196	0.0056		8.196	0.0025		8.196	0.0013		8.196	0.0003				8.196	0.0056		8.196	0.0044		8.196	0.0014		8.196	0.0002
										8.192	0.0056		8.192	0.0025		8.192	0.0013		8.192	0.0003				8.192	0.0056		8.192	0.0044		8.192	0.0014		8.192	0.0002
										8.188	0.0057		8.188	0.0025		8.188	0.0013		8.188	0.0003				8.188	0.0057		8.188	0.0045		8.188	0.0014		8.188	0.0002
										8.184	0.0057		8.184	0.0025		8.184	0.0013		8.184	0.0003				8.184	0.0057		8.184	0.0045		8.184	0.0014		8.184	0.0002
										8.18	0.0058		8.18	0.0025		8.18	0.0013		8.18	0.0003				8.18	0.0058		8.18	0.0045		8.18	0.0014		8.18	0.0002
										8.176	0.0058		8.176	0.0025		8.176	0.0013		8.176	0.0003				8.176	0.0058		8.176	0.0045		8.176	0.0014		8.176	0.0002
										8.172	0.0058		8.172	0.0025		8.172	0.0013		8.172	0.0003				8.172	0.0058		8.172	0.0045		8.172	0.0015		8.172	0.0002
										8.168	0.0059		8.168	0.0025		8.168	0.0013		8.168	0.0003				8.168	0.0059		8.168	0.0045		8.168	0.0015		8.168	0.0002
										8.164	0.0059		8.164	0.0025		8.164	0.0013		8.164	0.0003				8.164	0.0059		8.164	0.0045		8.164	0.0015		8.164	0.0002
										8.16	0.0059		8.16	0.0025		8.16	0.0013		8.16	0.0003				8.16	0.0059		8.16	0.0045		8.16	0.0015		8.16	0.0002
										8.156	0.0059		8.156	0.0025		8.156	0.0013		8.156	0.0003				8.156	0.0059		8.156	0.0045		8.156	0.0015		8.156	0.0002
										8.152	0.0059		8.152	0.0025		8.152	0.0013		8.152	0.0003				8.152	0.0059		8.152	0.0045		8.152	0.0015		8.152	0.0002
										8.148	0.0059		8.148	0.0025		8.148	0.0013		8.148	0.0003				8.148	0.0059		8.148	0.0045		8.148	0.0015		8.148	0.0002
										8.144	0.0059		8.144	0.0025		8.144	0.0013		8.144	0.0003				8.144	0.0059		8.144	0.0045		8.144	0.0015		8.144	0.0002
										8.14	0.0059		8.14	0.0025		8.14	0.0013		8.14	0.0003				8.14	0.0059		8.14	0.0045		8.14	0.0015		8.14	0.0002
										8.136	0.0059		8.136	0.0025		8.136	0.0013		8.136	0.0003				8.136	0.0059		8.136	0.0045		8.136	0.0015		8.136	0.0002
										8.132	0.0059		8.132	0.0025		8.132	0.0013		8.132	0.0003				8.132	0.0059		8.132	0.0045		8.132	0.0015		8.132	0.0002
										8.128	0.006		8.128	0.0025		8.128	0.0013		8.128	0.0003				8.128	0.006		8.128	0.0045		8.128	0.0015		8.128	0.0002
										8.124	0.006		8.124	0.0025		8.124	0.0013		8.124	0.0003				8.124	0.006		8.124	0.0045		8.124	0.0015		8.124	0.0002
										8.12	0.006		8.12	0.0025		8.12	0.0014		8.12	0.0003				8.12	0.006		8.12	0.0045		8.12	0.0015		8.12	0.0002
										8.116	0.006		8.116	0.0026		8.116	0.0014		8.116	0.0003				8.116	0.006		8.116	0.0045		8.116	0.0015		8.116	0.0002
										8.112	0.006		8.112	0.0026		8.112	0.0014		8.112	0.0003				8.112	0.006		8.112	0.0045		8.112	0.0015		8.112	0.0002
										8.108	0.006		8.108	0.0026		8.108	0.0014		8.108	0.0003				8.108	0.006		8.108	0.0045		8.108	0.0015		8.108	0.0002
										8.104	0.006		8.104	0.0026		8.104	0.0014		8.104	0.0003				8.104	0.006		8.104	0.0045		8.104	0.0015		8.104	0.0002
										8.1	0.006		8.1	0.0026		8.1	0.0014		8.1	0.0003				8.1	0.006		8.1	0.0045		8.1	0.0015		8.1	0.0002
										8.096	0.006		8.096	0.0026		8.096	0.0014		8.096	0.0003				8.096	0.006		8.096	0.0045		8.096	0.0015		8.096	0.0002
										8.092	0.006		8.092	0.0026		8.092	0.0014		8.092	0.0003				8.092	0.006		8.092	0.0045		8.092	0.0015		8.092	0.0002
										8.088	0.006		8.088	0.0026		8.088	0.0014		8.088	0.0003				8.088	0.006		8.088	0.0045		8.088	0.0015		8.088	0.0002
										8.084	0.006		8.084	0.0026		8.084	0.0014		8.084	0.0003				8.084	0.006		8.084	0.0045		8.084	0.0015		8.084	0.0002
										8.08	0.006		8.08	0.0026		8.08	0.0014		8.08	0.0003				8.08	0.006		8.08	0.0045		8.08	0.0015		8.08	0.0002
										8.076	0.006		8.076	0.0026		8.076	0.0014		8.076	0.0003				8.076	0.006		8.076	0.0045		8.076	0.0015		8.076	0.0002
										8.072	0.006		8.072	0.0026		8.072	0.0014		8.072	0.0003				8.072	0.006		8.072	0.0045		8.072	0.0015		8.072	0.0002
										8.068	0.006		8.068	0.0026		8.068	0.0014		8.068	0.0003				8.068	0.006		8.068	0.0045		8.068	0.0015		8.068	0.0002
										8.064	0.006		8.064	0.0026		8.064	0.0014		8.064	0.0003				8.064	0.006		8.064	0.0045		8.064	0.0014		8.064	0.0002
										8.06	0.006		8.06	0.0026		8.06	0.0014		8.06	0.0003				8.06	0.006		8.06	0.0045		8.06	0.0014		8.06	0.0002
										8.056	0.006		8.056	0.0026		8.056	0.0014		8.056	0.0003				8.056	0.006		8.056	0.0045		8.056	0.0014		8.056	0.0002
										8.052	0.006		8.052	0.0026		8.052	0.0014		8.052	0.0003				8.052	0.006		8.052	0.0045		8.052	0.0014		8.052	0.0002
										8.048	0.006		8.048	0.0026		8.048	0.0014		8.048	0.0003				8.048	0.006		8.048	0.0045		8.048	0.0014		8.048	0.0002
										8.044	0.006		8.044	0.0026		8.044	0.0014		8.044	0.0003				8.044	0.006		8.044	0.0045		8.044	0.0014		8.044	0.0002
										8.04	0.006		8.04	0.0026		8.04	0.0014		8.04	0.0003				8.04	0.006		8.04	0.0045		8.04	0.0014		8.04	0.0002
										8.036	0.006		8.036	0.0026		8.036	0.0014		8.036	0.0003				8.036	0.006		8.036	0.0045		8.036	0.0014		8.036	0.0002
										8.032	0.006		8.032	0.0026		8.032	0.0014		8.032	0.0003				8.032	0.006		8.032	0.0045		8.032	0.0014		8.032	0.0002
										8.028	0.006		8.028	0.0026		8.028	0.0014		8.028	0.0003				8.028	0.006		8.028	0.0045		8.028	0.0014		8.028	0.0002
										8.024	0.006		8.024	0.0026		8.024	0.0014		8.024	0.0003				8.024	0.006		8.024	0.0045		8.024	0.0014		8.024	0.0002
										8.02	0.006		8.02	0.0026		8.02	0.0014		8.02	0.0003				8.02	0.006		8.02	0.0045		8.02	0.0014		8.02	0.0002
										8.016	0.006		8.016	0.0026		8.016	0.0014		8.016	0.0003				8.016	0.006		8.016	0.0045		8.016	0.0014		8.016	0.0002
										8.012	0.006		8.012	0.0026		8.012	0.0014		8.012	0.0003				8.012	0.006		8.012	0.0045		8.012	0.0014		8.012	0.0002
										8.008	0.006		8.008	0.0026		8.008	0.0014		8.008	0.0003				8.008	0.006		8.008	0.0045		8.008	0.0014		8.008	0.0002
										8.004	0.006		8.004	0.0026		8.004	0.0014		8.004	0.0003				8.004	0.006		8.004	0.0045		8.004	0.0014		8.004	0.0002
										8	0.006		8	0.0026		8	0.0014		8	0.0003				8	0.006		8	0.0045		8	0.0014		8	0.0002
										7.996	0.006		7.996	0.0026		7.996	0.0015		7.996	0.0003				7.996	0.006		7.996	0.0045		7.996	0.0014		7.996	0.0002
										7.992	0.006		7.992	0.0026		7.992	0.0015		7.992	0.0003				7.992	0.006		7.992	0.0045		7.992	0.0014		7.992	0.0002
										7.988	0.006		7.988	0.0026		7.988	0.0015		7.988	0.0003				7.988	0.006		7.988	0.0045		7.988	0.0014		7.988	0.0002
										7.984	0.0061		7.984	0.0026		7.984	0.0015		7.984	0.0003				7.984	0.0061		7.984	0.0045		7.984	0.0014		7.984	0.0002
										7.98	0.0062		7.98	0.0026		7.98	0.0015		7.98	0.0003				7.98	0.0062		7.98	0.0045		7.98	0.0014		7.98	0.0002
										7.976	0.0062		7.976	0.0026		7.976	0.0015		7.976	0.0003				7.976	0.0062		7.976	0.0045		7.976	0.0014		7.976	0.0002
										7.972	0.0062		7.972	0.0026		7.972	0.0015		7.972	0.0003				7.972	0.0062		7.972	0.0045		7.972	0.0014		7.972	0.0002
										7.968	0.0062		7.968	0.0026		7.968	0.0015		7.968	0.0003				7.968	0.0062		7.968	0.0045		7.968	0.0014		7.968	0.0002
										7.964	0.0062		7.964	0.0026		7.964	0.0015		7.964	0.0003				7.964	0.0062		7.964	0.0045		7.964	0.0014		7.964	0.0002
										7.96	0.0062		7.96	0.0026		7.96	0.0015		7.96	0.0003				7.96	0.0062		7.96	0.0045		7.96	0.0014		7.96	0.0002
										7.956	0.0063		7.956	0.0026		7.956	0.0015		7.956	0.0003				7.956	0.0063		7.956	0.0045		7.956	0.0014		7.956	0.0002
										7.952	0.0063		7.952	0.0026		7.952	0.0015		7.952	0.0003				7.952	0.0063		7.952	0.0045		7.952	0.0014		7.952	0.0002
										7.948	0.0063		7.948	0.0026		7.948	0.0015		7.948	0.0003				7.948	0.0063		7.948	0.0045		7.948	0.0014		7.948	0.0002
										7.944	0.0064		7.944	0.0026		7.944	0.0015		7.944	0.0003				7.944	0.0064		7.944	0.0045		7.944	0.0014		7.944	0.0002
										7.94	0.0064		7.94	0.0026		7.94	0.0015		7.94	0.0003				7.94	0.0064		7.94	0.0045		7.94	0.0014		7.94	0.0002
										7.936	0.0064		7.936	0.0026		7.936	0.0015		7.936	0.0003				7.936	0.0064		7.936	0.0045		7.936	0.0014		7.936	0.0002
										7.932	0.0064		7.932	0.0026		7.932	0.0015		7.932	0.0003				7.932	0.0064		7.932	0.0045		7.932	0.0014		7.932	0.0002
										7.928	0.0065		7.928	0.0026		7.928	0.0015		7.928	0.0003				7.928	0.0065		7.928	0.0045		7.928	0.0014		7.928	0.0002
										7.924	0.0065		7.924	0.0026		7.924	0.0015		7.924	0.0003				7.924	0.0065		7.924	0.0045		7.924	0.0014		7.924	0.0002
										7.92	0.0065		7.92	0.0026		7.92	0.0015		7.92	0.0003				7.92	0.0065		7.92	0.0045		7.92	0.0014		7.92	0.0002
										7.916	0.0065		7.916	0.0026		7.916	0.0015		7.916	0.0003				7.916	0.0065		7.916	0.0045		7.916	0.0014		7.916	0.0002
										7.912	0.0065		7.912	0.0026		7.912	0.0015		7.912	0.0003				7.912	0.0065		7.912	0.0045		7.912	0.0014		7.912	0.0002
										7.908	0.0065		7.908	0.0026		7.908	0.0015		7.908	0.0003				7.908	0.0065		7.908	0.0045		7.908	0.0014		7.908	0.0002
										7.904	0.0065		7.904	0.0026		7.904	0.0016		7.904	0.0003				7.904	0.0065		7.904	0.0045		7.904	0.0014		7.904	0.0002
										7.9	0.0065		7.9	0.0027		7.9	0.0016		7.9	0.0003				7.9	0.0065		7.9	0.0045		7.9	0.0014		7.9	0.0002
										7.896	0.0065		7.896	0.0027		7.896	0.0016		7.896	0.0003				7.896	0.0065		7.896	0.0045		7.896	0.0014		7.896	0.0002
										7.892	0.0066		7.892	0.0027		7.892	0.0016		7.892	0.0003				7.892	0.0066		7.892	0.0045		7.892	0.0015		7.892	0.0002
										7.888	0.0066		7.888	0.0027		7.888	0.0016		7.888	0.0003				7.888	0.0066		7.888	0.0045		7.888	0.0015		7.888	0.0002
										7.884	0.0066		7.884	0.0027		7.884	0.0016		7.884	0.0003				7.884	0.0066		7.884	0.0045		7.884	0.0015		7.884	0.0002
										7.88	0.0066		7.88	0.0027		7.88	0.0016		7.88	0.0003				7.88	0.0066		7.88	0.0045		7.88	0.0015		7.88	0.0002
										7.876	0.0066		7.876	0.0027		7.876	0.0016		7.876	0.0003				7.876	0.0066		7.876	0.0045		7.876	0.0015		7.876	0.0002
										7.872	0.0066		7.872	0.0027		7.872	0.0016		7.872	0.0003				7.872	0.0066		7.872	0.0045		7.872	0.0015		7.872	0.0002
										7.868	0.0066		7.868	0.0027		7.868	0.0016		7.868	0.0003				7.868	0.0066		7.868	0.0045		7.868	0.0015		7.868	0.0002
										7.864	0.0066		7.864	0.0027		7.864	0.0016		7.864	0.0003				7.864	0.0066		7.864	0.0045		7.864	0.0016		7.864	0.0002
										7.86	0.0066		7.86	0.0027		7.86	0.0016		7.86	0.0003				7.86	0.0066		7.86	0.0045		7.86	0.0016		7.86	0.0002
										7.856	0.0067		7.856	0.0027		7.856	0.0016		7.856	0.0003				7.856	0.0067		7.856	0.0045		7.856	0.0016		7.856	0.0002
										7.852	0.0067		7.852	0.0027		7.852	0.0016		7.852	0.0003				7.852	0.0067		7.852	0.0045		7.852	0.0016		7.852	0.0002
										7.848	0.0067		7.848	0.0027		7.848	0.0016		7.848	0.0003				7.848	0.0067		7.848	0.0045		7.848	0.0016		7.848	0.0002
										7.844	0.0067		7.844	0.0027		7.844	0.0016		7.844	0.0003				7.844	0.0067		7.844	0.0045		7.844	0.0016		7.844	0.0002
										7.84	0.0067		7.84	0.0027		7.84	0.0016		7.84	0.0003				7.84	0.0067		7.84	0.0045		7.84	0.0016		7.84	0.0002
										7.836	0.0067		7.836	0.0027		7.836	0.0016		7.836	0.0003				7.836	0.0067		7.836	0.0045		7.836	0.0016		7.836	0.0002
										7.832	0.0067		7.832	0.0027		7.832	0.0016		7.832	0.0003				7.832	0.0067		7.832	0.0045		7.832	0.0016		7.832	0.0002
										7.828	0.0067		7.828	0.0027		7.828	0.0016		7.828	0.0003				7.828	0.0067		7.828	0.0045		7.828	0.0016		7.828	0.0002
										7.824	0.0067		7.824	0.0027		7.824	0.0016		7.824	0.0004				7.824	0.0067		7.824	0.0045		7.824	0.0016		7.824	0.0002
										7.82	0.0067		7.82	0.0027		7.82	0.0016		7.82	0.0004				7.82	0.0067		7.82	0.0045		7.82	0.0016		7.82	0.0002
										7.816	0.0068		7.816	0.0027		7.816	0.0016		7.816	0.0004				7.816	0.0068		7.816	0.0045		7.816	0.0016		7.816	0.0002
										7.812	0.0068		7.812	0.0027		7.812	0.0016		7.812	0.0004				7.812	0.0068		7.812	0.0045		7.812	0.0016		7.812	0.0002
										7.808	0.0068		7.808	0.0027		7.808	0.0016		7.808	0.0004				7.808	0.0068		7.808	0.0045		7.808	0.0016		7.808	0.0002
										7.804	0.0068		7.804	0.0027		7.804	0.0016		7.804	0.0004				7.804	0.0068		7.804	0.0045		7.804	0.0016		7.804	0.0002
										7.8	0.0069		7.8	0.0027		7.8	0.0016		7.8	0.0004				7.8	0.0069		7.8	0.0045		7.8	0.0016		7.8	0.0002
										7.796	0.0069		7.796	0.0027		7.796	0.0016		7.796	0.0004				7.796	0.0069		7.796	0.0045		7.796	0.0016		7.796	0.0002
										7.792	0.0069		7.792	0.0027		7.792	0.0016		7.792	0.0004				7.792	0.0069		7.792	0.0045		7.792	0.0016		7.792	0.0002
										7.788	0.0069		7.788	0.0027		7.788	0.0016		7.788	0.0004				7.788	0.0069		7.788	0.0045		7.788	0.0016		7.788	0.0002
										7.784	0.0069		7.784	0.0027		7.784	0.0016		7.784	0.0004				7.784	0.0069		7.784	0.0045		7.784	0.0016		7.784	0.0002
										7.78	0.0069		7.78	0.0027		7.78	0.0016		7.78	0.0004				7.78	0.0069		7.78	0.0045		7.78	0.0016		7.78	0.0002
										7.776	0.0069		7.776	0.0027		7.776	0.0016		7.776	0.0004				7.776	0.0069		7.776	0.0045		7.776	0.0016		7.776	0.0002
										7.772	0.0069		7.772	0.0027		7.772	0.0016		7.772	0.0004				7.772	0.0069		7.772	0.0045		7.772	0.0016		7.772	0.0002
										7.768	0.0069		7.768	0.0027		7.768	0.0016		7.768	0.0004				7.768	0.0069		7.768	0.0045		7.768	0.0017		7.768	0.0002
										7.764	0.0069		7.764	0.0027		7.764	0.0016		7.764	0.0004				7.764	0.0069		7.764	0.0045		7.764	0.0017		7.764	0.0002
										7.76	0.0069		7.76	0.0027		7.76	0.0016		7.76	0.0004				7.76	0.0069		7.76	0.0045		7.76	0.0017		7.76	0.0002
										7.756	0.0069		7.756	0.0028		7.756	0.0016		7.756	0.0004				7.756	0.0069		7.756	0.0045		7.756	0.0017		7.756	0.0002
										7.752	0.0069		7.752	0.0028		7.752	0.0016		7.752	0.0004				7.752	0.0069		7.752	0.0045		7.752	0.0017		7.752	0.0002
										7.748	0.0069		7.748	0.0028		7.748	0.0016		7.748	0.0004				7.748	0.0069		7.748	0.0045		7.748	0.0017		7.748	0.0002
										7.744	0.0069		7.744	0.0028		7.744	0.0016		7.744	0.0004				7.744	0.0069		7.744	0.0045		7.744	0.0018		7.744	0.0002
										7.74	0.0069		7.74	0.0028		7.74	0.0016		7.74	0.0004				7.74	0.0069		7.74	0.0045		7.74	0.0018		7.74	0.0002
										7.736	0.0069		7.736	0.0028		7.736	0.0016		7.736	0.0004				7.736	0.0069		7.736	0.0045		7.736	0.0018		7.736	0.0002
										7.732	0.0069		7.732	0.0028		7.732	0.0016		7.732	0.0004				7.732	0.0069		7.732	0.0045		7.732	0.0018		7.732	0.0002
										7.728	0.0069		7.728	0.0028		7.728	0.0016		7.728	0.0004				7.728	0.0069		7.728	0.0045		7.728	0.0018		7.728	0.0002
										7.724	0.0069		7.724	0.0028		7.724	0.0016		7.724	0.0004				7.724	0.0069		7.724	0.0045		7.724	0.0018		7.724	0.0002
										7.72	0.0069		7.72	0.0028		7.72	0.0016		7.72	0.0004				7.72	0.0069		7.72	0.0045		7.72	0.0018		7.72	0.0002
										7.716	0.0069		7.716	0.0028		7.716	0.0016		7.716	0.0004				7.716	0.0069		7.716	0.0045		7.716	0.0018		7.716	0.0002
										7.712	0.0069		7.712	0.0028		7.712	0.0016		7.712	0.0004				7.712	0.0069		7.712	0.0045		7.712	0.0018		7.712	0.0002
										7.708	0.0069		7.708	0.0028		7.708	0.0016		7.708	0.0004				7.708	0.0069		7.708	0.0045		7.708	0.0018		7.708	0.0002
										7.704	0.0069		7.704	0.0028		7.704	0.0016		7.704	0.0004				7.704	0.0069		7.704	0.0045		7.704	0.0018		7.704	0.0002
										7.7	0.0069		7.7	0.0028		7.7	0.0016		7.7	0.0004				7.7	0.0069		7.7	0.0045		7.7	0.0018		7.7	0.0002
										7.696	0.0069		7.696	0.0028		7.696	0.0016		7.696	0.0004				7.696	0.0069		7.696	0.0045		7.696	0.0018		7.696	0.0002
										7.692	0.0069		7.692	0.0028		7.692	0.0016		7.692	0.0004				7.692	0.0069		7.692	0.0045		7.692	0.0018		7.692	0.0002
										7.688	0.0069		7.688	0.0028		7.688	0.0016		7.688	0.0004				7.688	0.0069		7.688	0.0045		7.688	0.0019		7.688	0.0002
										7.684	0.0069		7.684	0.0028		7.684	0.0016		7.684	0.0004				7.684	0.0069		7.684	0.0045		7.684	0.0019		7.684	0.0002
										7.68	0.0069		7.68	0.0028		7.68	0.0016		7.68	0.0004				7.68	0.0069		7.68	0.0045		7.68	0.0019		7.68	0.0002
										7.676	0.0069		7.676	0.0028		7.676	0.0016		7.676	0.0004				7.676	0.0069		7.676	0.0045		7.676	0.0019		7.676	0.0002
										7.672	0.0069		7.672	0.0028		7.672	0.0016		7.672	0.0004				7.672	0.0069		7.672	0.0045		7.672	0.0019		7.672	0.0002
										7.668	0.0069		7.668	0.0028		7.668	0.0016		7.668	0.0004				7.668	0.0069		7.668	0.0046		7.668	0.0019		7.668	0.0002
										7.664	0.0069		7.664	0.0028		7.664	0.0016		7.664	0.0004				7.664	0.0069		7.664	0.0046		7.664	0.0019		7.664	0.0002
										7.66	0.0069		7.66	0.0028		7.66	0.0016		7.66	0.0004				7.66	0.0069		7.66	0.0046		7.66	0.0019		7.66	0.0002
										7.656	0.0069		7.656	0.0028		7.656	0.0016		7.656	0.0004				7.656	0.0069		7.656	0.0046		7.656	0.0019		7.656	0.0002
										7.652	0.0069		7.652	0.0028		7.652	0.0016		7.652	0.0004				7.652	0.0069		7.652	0.0046		7.652	0.0019		7.652	0.0002
										7.648	0.0069		7.648	0.0028		7.648	0.0016		7.648	0.0004				7.648	0.0069		7.648	0.0046		7.648	0.0019		7.648	0.0002
										7.644	0.0069		7.644	0.0028		7.644	0.0016		7.644	0.0004				7.644	0.0069		7.644	0.0046		7.644	0.0019		7.644	0.0002
										7.64	0.0069		7.64	0.0028		7.64	0.0016		7.64	0.0004				7.64	0.0069		7.64	0.0046		7.64	0.0019		7.64	0.0002
										7.636	0.0069		7.636	0.0028		7.636	0.0016		7.636	0.0004				7.636	0.0069		7.636	0.0046		7.636	0.0019		7.636	0.0002
										7.632	0.0069		7.632	0.0028		7.632	0.0016		7.632	0.0004				7.632	0.0069		7.632	0.0046		7.632	0.0019		7.632	0.0002
										7.628	0.0069		7.628	0.0028		7.628	0.0016		7.628	0.0004				7.628	0.0069		7.628	0.0046		7.628	0.0019		7.628	0.0002
										7.624	0.0069		7.624	0.0028		7.624	0.0016		7.624	0.0004				7.624	0.0069		7.624	0.0046		7.624	0.0019		7.624	0.0002
										7.62	0.0069		7.62	0.0028		7.62	0.0016		7.62	0.0004				7.62	0.0069		7.62	0.0046		7.62	0.0019		7.62	0.0002
										7.616	0.0069		7.616	0.0028		7.616	0.0016		7.616	0.0004				7.616	0.0069		7.616	0.0046		7.616	0.0019		7.616	0.0002
										7.612	0.0069		7.612	0.0028		7.612	0.0016		7.612	0.0004				7.612	0.0069		7.612	0.0046		7.612	0.0019		7.612	0.0002
										7.608	0.0069		7.608	0.0028		7.608	0.0016		7.608	0.0004				7.608	0.0069		7.608	0.0046		7.608	0.0019		7.608	0.0002
										7.604	0.0069		7.604	0.0028		7.604	0.0016		7.604	0.0004				7.604	0.0069		7.604	0.0046		7.604	0.0019		7.604	0.0002
										7.6	0.0069		7.6	0.0028		7.6	0.0017		7.6	0.0004				7.6	0.0069		7.6	0.0046		7.6	0.0019		7.6	0.0002
										7.596	0.0069		7.596	0.0028		7.596	0.0017		7.596	0.0004				7.596	0.0069		7.596	0.0046		7.596	0.0021		7.596	0.0002
										7.592	0.0069		7.592	0.0028		7.592	0.0017		7.592	0.0004				7.592	0.0069		7.592	0.0046		7.592	0.0021		7.592	0.0002
										7.588	0.0069		7.588	0.0028		7.588	0.0017		7.588	0.0004				7.588	0.0069		7.588	0.0046		7.588	0.0021		7.588	0.0002
										7.584	0.0069		7.584	0.0029		7.584	0.0017		7.584	0.0004				7.584	0.0069		7.584	0.0046		7.584	0.0021		7.584	0.0002
										7.58	0.0069		7.58	0.0029		7.58	0.0017		7.58	0.0004				7.58	0.0069		7.58	0.0046		7.58	0.0021		7.58	0.0002
										7.576	0.0069		7.576	0.0029		7.576	0.0018		7.576	0.0004				7.576	0.0069		7.576	0.0046		7.576	0.0021		7.576	0.0002
										7.572	0.0069		7.572	0.0029		7.572	0.0018		7.572	0.0004				7.572	0.0069		7.572	0.0046		7.572	0.0021		7.572	0.0002
										7.568	0.0069		7.568	0.0029		7.568	0.0018		7.568	0.0004				7.568	0.0069		7.568	0.0046		7.568	0.0021		7.568	0.0002
										7.564	0.0069		7.564	0.0029		7.564	0.0018		7.564	0.0004				7.564	0.0069		7.564	0.0046		7.564	0.0021		7.564	0.0002
										7.56	0.0069		7.56	0.0029		7.56	0.0018		7.56	0.0004				7.56	0.0069		7.56	0.0046		7.56	0.0021		7.56	0.0002
										7.556	0.0069		7.556	0.0029		7.556	0.0018		7.556	0.0004				7.556	0.0069		7.556	0.0046		7.556	0.0021		7.556	0.0002
										7.552	0.0069		7.552	0.0029		7.552	0.0018		7.552	0.0004				7.552	0.0069		7.552	0.0046		7.552	0.0021		7.552	0.0002
										7.548	0.0069		7.548	0.0029		7.548	0.0018		7.548	0.0004				7.548	0.0069		7.548	0.0046		7.548	0.0021		7.548	0.0002
										7.544	0.0069		7.544	0.0029		7.544	0.0018		7.544	0.0004				7.544	0.0069		7.544	0.0046		7.544	0.0021		7.544	0.0002
										7.54	0.0069		7.54	0.0029		7.54	0.0018		7.54	0.0004				7.54	0.0069		7.54	0.0046		7.54	0.0021		7.54	0.0002
										7.536	0.0069		7.536	0.0029		7.536	0.0018		7.536	0.0004				7.536	0.0069		7.536	0.0046		7.536	0.0021		7.536	0.0002
										7.532	0.0069		7.532	0.0029		7.532	0.0018		7.532	0.0004				7.532	0.0069		7.532	0.0046		7.532	0.0021		7.532	0.0002
										7.528	0.0069		7.528	0.0029		7.528	0.0018		7.528	0.0004				7.528	0.0069		7.528	0.0046		7.528	0.0021		7.528	0.0002
										7.524	0.0069		7.524	0.0029		7.524	0.0018		7.524	0.0004				7.524	0.0069		7.524	0.0046		7.524	0.0021		7.524	0.0002
										7.52	0.0069		7.52	0.0029		7.52	0.0018		7.52	0.0004				7.52	0.0069		7.52	0.0046		7.52	0.0021		7.52	0.0002
										7.516	0.0069		7.516	0.0029		7.516	0.0018		7.516	0.0005				7.516	0.0069		7.516	0.0046		7.516	0.0021		7.516	0.0002
										7.512	0.0069		7.512	0.0029		7.512	0.0018		7.512	0.0005				7.512	0.0069		7.512	0.0046		7.512	0.0021		7.512	0.0002
										7.508	0.007		7.508	0.0029		7.508	0.0018		7.508	0.0005				7.508	0.007		7.508	0.0046		7.508	0.0021		7.508	0.0002
										7.504	0.007		7.504	0.0029		7.504	0.0018		7.504	0.0005				7.504	0.007		7.504	0.0046		7.504	0.0021		7.504	0.0002
										7.5	0.007		7.5	0.0029		7.5	0.0018		7.5	0.0005				7.5	0.007		7.5	0.0046		7.5	0.0021		7.5	0.0002
										7.496	0.007		7.496	0.0029		7.496	0.0018		7.496	0.0005				7.496	0.007		7.496	0.0046		7.496	0.0022		7.496	0.0002
										7.492	0.007		7.492	0.0029		7.492	0.0018		7.492	0.0005				7.492	0.007		7.492	0.0046		7.492	0.0022		7.492	0.0002
										7.488	0.0071		7.488	0.0029		7.488	0.0018		7.488	0.0006				7.488	0.0071		7.488	0.0046		7.488	0.0022		7.488	0.0002
										7.484	0.0071		7.484	0.0029		7.484	0.0018		7.484	0.0006				7.484	0.0071		7.484	0.0046		7.484	0.0022		7.484	0.0002
										7.48	0.0071		7.48	0.0029		7.48	0.0018		7.48	0.0006				7.48	0.0071		7.48	0.0046		7.48	0.0022		7.48	0.0002
										7.476	0.0072		7.476	0.0029		7.476	0.0018		7.476	0.0006				7.476	0.0072		7.476	0.0046		7.476	0.0022		7.476	0.0002
										7.472	0.0072		7.472	0.0029		7.472	0.0018		7.472	0.0006				7.472	0.0072		7.472	0.0046		7.472	0.0022		7.472	0.0002
										7.468	0.0072		7.468	0.0029		7.468	0.0018		7.468	0.0006				7.468	0.0072		7.468	0.0046		7.468	0.0022		7.468	0.0002
										7.464	0.0072		7.464	0.0029		7.464	0.0018		7.464	0.0006				7.464	0.0072		7.464	0.0046		7.464	0.0022		7.464	0.0002
										7.46	0.0072		7.46	0.0029		7.46	0.0018		7.46	0.0006				7.46	0.0072		7.46	0.0046		7.46	0.0021		7.46	0.0002
										7.456	0.0072		7.456	0.0029		7.456	0.0019		7.456	0.0006				7.456	0.0072		7.456	0.0046		7.456	0.0021		7.456	0.0002
										7.452	0.0072		7.452	0.0029		7.452	0.0019		7.452	0.0006				7.452	0.0072		7.452	0.0046		7.452	0.0021		7.452	0.0002
										7.448	0.0072		7.448	0.0029		7.448	0.0019		7.448	0.0006				7.448	0.0072		7.448	0.0046		7.448	0.0021		7.448	0.0002
										7.444	0.0072		7.444	0.0029		7.444	0.0019		7.444	0.0006				7.444	0.0072		7.444	0.0046		7.444	0.0021		7.444	0.0002
										7.44	0.0072		7.44	0.0029		7.44	0.0019		7.44	0.0006				7.44	0.0072		7.44	0.0047		7.44	0.0021		7.44	0.0002
										7.436	0.0072		7.436	0.0029		7.436	0.0019		7.436	0.0006				7.436	0.0072		7.436	0.0047		7.436	0.0021		7.436	0.0002
										7.432	0.0072		7.432	0.0029		7.432	0.0019		7.432	0.0006				7.432	0.0072		7.432	0.0047		7.432	0.0021		7.432	0.0002
										7.428	0.0072		7.428	0.0029		7.428	0.0019		7.428	0.0006				7.428	0.0072		7.428	0.0047		7.428	0.0021		7.428	0.0002
										7.424	0.0072		7.424	0.0029		7.424	0.0019		7.424	0.0006				7.424	0.0072		7.424	0.0047		7.424	0.0021		7.424	0.0002
										7.42	0.0072		7.42	0.0029		7.42	0.0019		7.42	0.0006				7.42	0.0072		7.42	0.0048		7.42	0.0021		7.42	0.0002
										7.416	0.0072		7.416	0.0029		7.416	0.0019		7.416	0.0006				7.416	0.0072		7.416	0.0048		7.416	0.0022		7.416	0.0002
										7.412	0.0072		7.412	0.0029		7.412	0.0019		7.412	0.0006				7.412	0.0072		7.412	0.0048		7.412	0.0022		7.412	0.0002
										7.408	0.0072		7.408	0.0029		7.408	0.0019		7.408	0.0006				7.408	0.0072		7.408	0.0048		7.408	0.0022		7.408	0.0002
										7.404	0.0072		7.404	0.0029		7.404	0.002		7.404	0.0006				7.404	0.0072		7.404	0.0048		7.404	0.0022		7.404	0.0002
										7.4	0.0072		7.4	0.0029		7.4	0.002		7.4	0.0006				7.4	0.0072		7.4	0.0048		7.4	0.0022		7.4	0.0002
										7.396	0.0072		7.396	0.0029		7.396	0.002		7.396	0.0006				7.396	0.0072		7.396	0.0048		7.396	0.0022		7.396	0.0002
										7.392	0.0072		7.392	0.0029		7.392	0.002		7.392	0.0006				7.392	0.0072		7.392	0.0048		7.392	0.0022		7.392	0.0002
										7.388	0.0072		7.388	0.003		7.388	0.002		7.388	0.0006				7.388	0.0072		7.388	0.0048		7.388	0.0022		7.388	0.0002
										7.384	0.0073		7.384	0.003		7.384	0.002		7.384	0.0006				7.384	0.0073		7.384	0.0048		7.384	0.0022		7.384	0.0002
										7.38	0.0073		7.38	0.003		7.38	0.002		7.38	0.0006				7.38	0.0073		7.38	0.0048		7.38	0.0022		7.38	0.0002
										7.376	0.0073		7.376	0.003		7.376	0.002		7.376	0.0006				7.376	0.0073		7.376	0.0048		7.376	0.0022		7.376	0.0002
										7.372	0.0073		7.372	0.003		7.372	0.002		7.372	0.0006				7.372	0.0073		7.372	0.0048		7.372	0.0022		7.372	0.0002
										7.368	0.0073		7.368	0.003		7.368	0.002		7.368	0.0006				7.368	0.0073		7.368	0.0048		7.368	0.0022		7.368	0.0002
										7.364	0.0073		7.364	0.003		7.364	0.002		7.364	0.0006				7.364	0.0073		7.364	0.0048		7.364	0.0022		7.364	0.0002
										7.36	0.0073		7.36	0.003		7.36	0.002		7.36	0.0006				7.36	0.0073		7.36	0.0048		7.36	0.0022		7.36	0.0002
										7.356	0.0073		7.356	0.003		7.356	0.002		7.356	0.0006				7.356	0.0073		7.356	0.0048		7.356	0.0022		7.356	0.0002
										7.352	0.0073		7.352	0.003		7.352	0.002		7.352	0.0006				7.352	0.0073		7.352	0.0048		7.352	0.0022		7.352	0.0002
										7.348	0.0073		7.348	0.003		7.348	0.002		7.348	0.0006				7.348	0.0073		7.348	0.0048		7.348	0.0023		7.348	0.0002
										7.344	0.0074		7.344	0.003		7.344	0.002		7.344	0.0006				7.344	0.0074		7.344	0.0048		7.344	0.0023		7.344	0.0002
										7.34	0.0074		7.34	0.003		7.34	0.002		7.34	0.0006				7.34	0.0074		7.34	0.0048		7.34	0.0023		7.34	0.0002
										7.336	0.0074		7.336	0.003		7.336	0.002		7.336	0.0006				7.336	0.0074		7.336	0.0048		7.336	0.0023		7.336	0.0002
										7.332	0.0074		7.332	0.003		7.332	0.002		7.332	0.0006				7.332	0.0074		7.332	0.0048		7.332	0.0023		7.332	0.0002
										7.328	0.0074		7.328	0.003		7.328	0.0021		7.328	0.0006				7.328	0.0074		7.328	0.0048		7.328	0.0023		7.328	0.0002
										7.324	0.0074		7.324	0.003		7.324	0.0021		7.324	0.0006				7.324	0.0074		7.324	0.0049		7.324	0.0023		7.324	0.0002
										7.32	0.0074		7.32	0.003		7.32	0.0021		7.32	0.0006				7.32	0.0074		7.32	0.0049		7.32	0.0023		7.32	0.0002
										7.316	0.0074		7.316	0.003		7.316	0.0021		7.316	0.0006				7.316	0.0074		7.316	0.0049		7.316	0.0023		7.316	0.0002
										7.312	0.0074		7.312	0.003		7.312	0.0021		7.312	0.0006				7.312	0.0074		7.312	0.0049		7.312	0.0023		7.312	0.0002
										7.308	0.0074		7.308	0.003		7.308	0.0022		7.308	0.0006				7.308	0.0074		7.308	0.0049		7.308	0.0023		7.308	0.0002
										7.304	0.0074		7.304	0.003		7.304	0.0022		7.304	0.0006				7.304	0.0074		7.304	0.0049		7.304	0.0023		7.304	0.0002
										7.3	0.0075		7.3	0.003		7.3	0.0022		7.3	0.0006				7.3	0.0075		7.3	0.0049		7.3	0.0023		7.3	0.0002
										7.296	0.0076		7.296	0.003		7.296	0.0023		7.296	0.0006				7.296	0.0076		7.296	0.0049		7.296	0.0023		7.296	0.0002
										7.292	0.0076		7.292	0.003		7.292	0.0023		7.292	0.0006				7.292	0.0076		7.292	0.0049		7.292	0.0023		7.292	0.0002
										7.288	0.0076		7.288	0.003		7.288	0.0023		7.288	0.0006				7.288	0.0076		7.288	0.0049		7.288	0.0023		7.288	0.0002
										7.284	0.0076		7.284	0.003		7.284	0.0023		7.284	0.0006				7.284	0.0076		7.284	0.005		7.284	0.0023		7.284	0.0002
										7.28	0.0076		7.28	0.003		7.28	0.0023		7.28	0.0006				7.28	0.0076		7.28	0.005		7.28	0.0023		7.28	0.0002
										7.276	0.0076		7.276	0.003		7.276	0.0023		7.276	0.0006				7.276	0.0076		7.276	0.005		7.276	0.0023		7.276	0.0002
										7.272	0.0076		7.272	0.003		7.272	0.0023		7.272	0.0006				7.272	0.0076		7.272	0.005		7.272	0.0023		7.272	0.0002
										7.268	0.0076		7.268	0.003		7.268	0.0023		7.268	0.0006				7.268	0.0076		7.268	0.005		7.268	0.0023		7.268	0.0002
										7.264	0.0076		7.264	0.003		7.264	0.0023		7.264	0.0006				7.264	0.0076		7.264	0.005		7.264	0.0023		7.264	0.0002
										7.26	0.0076		7.26	0.003		7.26	0.0023		7.26	0.0006				7.26	0.0076		7.26	0.005		7.26	0.0023		7.26	0.0002
										7.256	0.0076		7.256	0.003		7.256	0.0023		7.256	0.0006				7.256	0.0076		7.256	0.005		7.256	0.0023		7.256	0.0002
										7.252	0.0076		7.252	0.003		7.252	0.0023		7.252	0.0006				7.252	0.0076		7.252	0.005		7.252	0.0023		7.252	0.0002
										7.248	0.0076		7.248	0.003		7.248	0.0023		7.248	0.0006				7.248	0.0076		7.248	0.005		7.248	0.0023		7.248	0.0002
										7.244	0.0076		7.244	0.003		7.244	0.0023		7.244	0.0006				7.244	0.0076		7.244	0.005		7.244	0.0023		7.244	0.0002
										7.24	0.0076		7.24	0.003		7.24	0.0023		7.24	0.0006				7.24	0.0076		7.24	0.005		7.24	0.0023		7.24	0.0002
										7.236	0.0076		7.236	0.003		7.236	0.0023		7.236	0.0006				7.236	0.0076		7.236	0.005		7.236	0.0023		7.236	0.0002
										7.232	0.0076		7.232	0.003		7.232	0.0023		7.232	0.0006				7.232	0.0076		7.232	0.005		7.232	0.0023		7.232	0.0002
										7.228	0.0076		7.228	0.003		7.228	0.0023		7.228	0.0006				7.228	0.0076		7.228	0.005		7.228	0.0023		7.228	0.0002
										7.224	0.0076		7.224	0.003		7.224	0.0023		7.224	0.0006				7.224	0.0076		7.224	0.005		7.224	0.0023		7.224	0.0002
										7.22	0.0076		7.22	0.003		7.22	0.0023		7.22	0.0006				7.22	0.0076		7.22	0.005		7.22	0.0023		7.22	0.0002
										7.216	0.0076		7.216	0.003		7.216	0.0023		7.216	0.0006				7.216	0.0076		7.216	0.005		7.216	0.0023		7.216	0.0002
										7.212	0.0076		7.212	0.003		7.212	0.0023		7.212	0.0006				7.212	0.0076		7.212	0.005		7.212	0.0024		7.212	0.0002
										7.208	0.0076		7.208	0.003		7.208	0.0023		7.208	0.0006				7.208	0.0076		7.208	0.005		7.208	0.0024		7.208	0.0002
										7.204	0.0076		7.204	0.003		7.204	0.0023		7.204	0.0006				7.204	0.0076		7.204	0.005		7.204	0.0024		7.204	0.0002
										7.2	0.0076		7.2	0.003		7.2	0.0023		7.2	0.0006				7.2	0.0076		7.2	0.005		7.2	0.0024		7.2	0.0002
										7.196	0.0076		7.196	0.003		7.196	0.0023		7.196	0.0006				7.196	0.0076		7.196	0.005		7.196	0.0024		7.196	0.0002
										7.192	0.0076		7.192	0.003		7.192	0.0023		7.192	0.0006				7.192	0.0076		7.192	0.005		7.192	0.0024		7.192	0.0002
										7.188	0.0076		7.188	0.003		7.188	0.0023		7.188	0.0006				7.188	0.0076		7.188	0.005		7.188	0.0024		7.188	0.0002
										7.184	0.0076		7.184	0.003		7.184	0.0023		7.184	0.0006				7.184	0.0076		7.184	0.005		7.184	0.0024		7.184	0.0002
										7.18	0.0077		7.18	0.003		7.18	0.0023		7.18	0.0006				7.18	0.0077		7.18	0.005		7.18	0.0024		7.18	0.0002
										7.176	0.0077		7.176	0.003		7.176	0.0023		7.176	0.0006				7.176	0.0077		7.176	0.005		7.176	0.0024		7.176	0.0002
										7.172	0.0077		7.172	0.003		7.172	0.0023		7.172	0.0006				7.172	0.0077		7.172	0.005		7.172	0.0024		7.172	0.0002
										7.168	0.0077		7.168	0.003		7.168	0.0023		7.168	0.0006				7.168	0.0077		7.168	0.0051		7.168	0.0024		7.168	0.0002
										7.164	0.0077		7.164	0.0029		7.164	0.0023		7.164	0.0006				7.164	0.0077		7.164	0.0051		7.164	0.0024		7.164	0.0002
										7.16	0.0077		7.16	0.0029		7.16	0.0023		7.16	0.0006				7.16	0.0077		7.16	0.0051		7.16	0.0024		7.16	0.0002
										7.156	0.0077		7.156	0.0029		7.156	0.0023		7.156	0.0006				7.156	0.0077		7.156	0.0051		7.156	0.0024		7.156	0.0002
										7.152	0.0077		7.152	0.0029		7.152	0.0023		7.152	0.0006				7.152	0.0077		7.152	0.0051		7.152	0.0024		7.152	0.0002
										7.148	0.0077		7.148	0.0029		7.148	0.0023		7.148	0.0006				7.148	0.0077		7.148	0.0051		7.148	0.0024		7.148	0.0002
										7.144	0.0077		7.144	0.0029		7.144	0.0023		7.144	0.0006				7.144	0.0077		7.144	0.0051		7.144	0.0024		7.144	0.0002
										7.14	0.0077		7.14	0.0029		7.14	0.0023		7.14	0.0006				7.14	0.0077		7.14	0.0051		7.14	0.0024		7.14	0.0002
										7.136	0.0077		7.136	0.0029		7.136	0.0023		7.136	0.0006				7.136	0.0077		7.136	0.0051		7.136	0.0025		7.136	0.0002
										7.132	0.0077		7.132	0.0029		7.132	0.0023		7.132	0.0006				7.132	0.0077		7.132	0.0052		7.132	0.0025		7.132	0.0002
										7.128	0.0077		7.128	0.0029		7.128	0.0023		7.128	0.0005				7.128	0.0077		7.128	0.0052		7.128	0.0025		7.128	0.0002
										7.124	0.0077		7.124	0.0029		7.124	0.0023		7.124	0.0004				7.124	0.0077		7.124	0.0052		7.124	0.0025		7.124	0.0002
										7.12	0.0077		7.12	0.0029		7.12	0.0023		7.12	0.0004				7.12	0.0077		7.12	0.0052		7.12	0.0025		7.12	0.0002
										7.116	0.0077		7.116	0.0029		7.116	0.0023		7.116	0.0004				7.116	0.0077		7.116	0.0053		7.116	0.0025		7.116	0.0002
										7.112	0.0077		7.112	0.0029		7.112	0.0023		7.112	0.0004				7.112	0.0077		7.112	0.0053		7.112	0.0025		7.112	0.0002
										7.108	0.0077		7.108	0.0029		7.108	0.0023		7.108	0.0004				7.108	0.0077		7.108	0.0054		7.108	0.0025		7.108	0.0002
										7.104	0.0077		7.104	0.0029		7.104	0.0023		7.104	0.0004				7.104	0.0077		7.104	0.0054		7.104	0.0025		7.104	0.0002
										7.1	0.0077		7.1	0.0029		7.1	0.0023		7.1	0.0004				7.1	0.0077		7.1	0.0054		7.1	0.0025		7.1	0.0002
										7.096	0.0077		7.096	0.0029		7.096	0.0023		7.096	0.0004				7.096	0.0077		7.096	0.0054		7.096	0.0025		7.096	0.0002
										7.092	0.0077		7.092	0.0029		7.092	0.0023		7.092	0.0004				7.092	0.0077		7.092	0.0054		7.092	0.0026		7.092	0.0002
										7.088	0.0077		7.088	0.0029		7.088	0.0023		7.088	0.0004				7.088	0.0077		7.088	0.0054		7.088	0.0026		7.088	0.0002
										7.084	0.0077		7.084	0.0029		7.084	0.0023		7.084	0.0004				7.084	0.0077		7.084	0.0054		7.084	0.0026		7.084	0.0002
										7.08	0.0077		7.08	0.0029		7.08	0.0023		7.08	0.0004				7.08	0.0077		7.08	0.0054		7.08	0.0026		7.08	0.0002
										7.076	0.0077		7.076	0.0029		7.076	0.0023		7.076	0.0004				7.076	0.0077		7.076	0.0054		7.076	0.0026		7.076	0.0002
										7.072	0.0077		7.072	0.0029		7.072	0.0023		7.072	0.0004				7.072	0.0077		7.072	0.0054		7.072	0.0026		7.072	0.0002
										7.068	0.0077		7.068	0.0029		7.068	0.0023		7.068	0.0004				7.068	0.0077		7.068	0.0054		7.068	0.0026		7.068	0.0002
										7.064	0.0077		7.064	0.0029		7.064	0.0023		7.064	0.0004				7.064	0.0077		7.064	0.0054		7.064	0.0026		7.064	0.0002
										7.06	0.0077		7.06	0.0029		7.06	0.0023		7.06	0.0004				7.06	0.0077		7.06	0.0054		7.06	0.0026		7.06	0.0002
										7.056	0.0078		7.056	0.0029		7.056	0.0023		7.056	0.0004				7.056	0.0078		7.056	0.0054		7.056	0.0026		7.056	0.0002
										7.052	0.0078		7.052	0.0029		7.052	0.0023		7.052	0.0004				7.052	0.0078		7.052	0.0054		7.052	0.0026		7.052	0.0002
										7.048	0.0078		7.048	0.0029		7.048	0.0023		7.048	0.0004				7.048	0.0078		7.048	0.0054		7.048	0.0026		7.048	0.0002
										7.044	0.0078		7.044	0.0029		7.044	0.0023		7.044	0.0004				7.044	0.0078		7.044	0.0054		7.044	0.0026		7.044	0.0002
										7.04	0.0078		7.04	0.0029		7.04	0.0023		7.04	0.0004				7.04	0.0078		7.04	0.0054		7.04	0.0026		7.04	0.0002
										7.036	0.0078		7.036	0.0029		7.036	0.0023		7.036	0.0004				7.036	0.0078		7.036	0.0054		7.036	0.0026		7.036	0.0002
										7.032	0.0078		7.032	0.0029		7.032	0.0023		7.032	0.0004				7.032	0.0078		7.032	0.0055		7.032	0.0026		7.032	0.0002
										7.028	0.0078		7.028	0.0029		7.028	0.0023		7.028	0.0004				7.028	0.0078		7.028	0.0055		7.028	0.0026		7.028	0.0002
										7.024	0.0078		7.024	0.0029		7.024	0.0023		7.024	0.0004				7.024	0.0078		7.024	0.0055		7.024	0.0026		7.024	0.0002
										7.02	0.0078		7.02	0.0029		7.02	0.0023		7.02	0.0004				7.02	0.0078		7.02	0.0055		7.02	0.0026		7.02	0.0002
										7.016	0.0078		7.016	0.0029		7.016	0.0023		7.016	0.0004				7.016	0.0078		7.016	0.0055		7.016	0.0026		7.016	0.0002
										7.012	0.0078		7.012	0.0029		7.012	0.0023		7.012	0.0004				7.012	0.0078		7.012	0.0055		7.012	0.0026		7.012	0.0002
										7.008	0.0078		7.008	0.0029		7.008	0.0023		7.008	0.0004				7.008	0.0078		7.008	0.0055		7.008	0.0026		7.008	0.0002
										7.004	0.0078		7.004	0.0029		7.004	0.0023		7.004	0.0004				7.004	0.0078		7.004	0.0055		7.004	0.0026		7.004	0.0002
										7	0.0078		7	0.0029		7	0.0023		7	0.0004				7	0.0078		7	0.0055		7	0.0026		7	0.0002
										6.996	0.0078		6.996	0.003		6.996	0.0023		6.996	0.0004				6.996	0.0078		6.996	0.0056		6.996	0.0026		6.996	0.0002
										6.992	0.0078		6.992	0.003		6.992	0.0023		6.992	0.0004				6.992	0.0078		6.992	0.0056		6.992	0.0026		6.992	0.0002
										6.988	0.0078		6.988	0.0031		6.988	0.0023		6.988	0.0004				6.988	0.0078		6.988	0.0056		6.988	0.0026		6.988	0.0002
										6.984	0.0078		6.984	0.0031		6.984	0.0023		6.984	0.0004				6.984	0.0078		6.984	0.0056		6.984	0.0026		6.984	0.0002
										6.98	0.0078		6.98	0.0031		6.98	0.0023		6.98	0.0004				6.98	0.0078		6.98	0.0056		6.98	0.0026		6.98	0.0002
										6.976	0.0078		6.976	0.0031		6.976	0.0023		6.976	0.0004				6.976	0.0078		6.976	0.0056		6.976	0.0026		6.976	0.0002
										6.972	0.0078		6.972	0.0031		6.972	0.0023		6.972	0.0004				6.972	0.0078		6.972	0.0056		6.972	0.0026		6.972	0.0002
										6.968	0.0078		6.968	0.0031		6.968	0.0023		6.968	0.0004				6.968	0.0078		6.968	0.0056		6.968	0.0026		6.968	0.0002
										6.964	0.0078		6.964	0.0032		6.964	0.0023		6.964	0.0004				6.964	0.0078		6.964	0.0056		6.964	0.0026		6.964	0.0002
										6.96	0.0078		6.96	0.0032		6.96	0.0023		6.96	0.0004				6.96	0.0078		6.96	0.0056		6.96	0.0026		6.96	0.0002
										6.956	0.0078		6.956	0.0032		6.956	0.0023		6.956	0.0004				6.956	0.0078		6.956	0.0056		6.956	0.0026		6.956	0.0002
										6.952	0.0078		6.952	0.0032		6.952	0.0023		6.952	0.0004				6.952	0.0078		6.952	0.0056		6.952	0.0026		6.952	0.0002
										6.948	0.0079		6.948	0.0032		6.948	0.0023		6.948	0.0004				6.948	0.0079		6.948	0.0056		6.948	0.0026		6.948	0.0002
										6.944	0.0079		6.944	0.0032		6.944	0.0023		6.944	0.0004				6.944	0.0079		6.944	0.0056		6.944	0.0026		6.944	0.0002
										6.94	0.0079		6.94	0.0032		6.94	0.0023		6.94	0.0004				6.94	0.0079		6.94	0.0056		6.94	0.0026		6.94	0.0002
										6.936	0.0079		6.936	0.0032		6.936	0.0023		6.936	0.0004				6.936	0.0079		6.936	0.0056		6.936	0.0026		6.936	0.0002
										6.932	0.0079		6.932	0.0032		6.932	0.0023		6.932	0.0004				6.932	0.0079		6.932	0.0056		6.932	0.0026		6.932	0.0002
										6.928	0.0079		6.928	0.0032		6.928	0.0023		6.928	0.0004				6.928	0.0079		6.928	0.0056		6.928	0.0027		6.928	0.0002
										6.924	0.0079		6.924	0.0032		6.924	0.0023		6.924	0.0004				6.924	0.0079		6.924	0.0056		6.924	0.0027		6.924	0.0002
										6.92	0.0079		6.92	0.0032		6.92	0.0023		6.92	0.0004				6.92	0.0079		6.92	0.0056		6.92	0.0027		6.92	0.0002
										6.916	0.0079		6.916	0.0032		6.916	0.0023		6.916	0.0004				6.916	0.0079		6.916	0.0056		6.916	0.0027		6.916	0.0002
										6.912	0.0079		6.912	0.0032		6.912	0.0023		6.912	0.0004				6.912	0.0079		6.912	0.0056		6.912	0.0027		6.912	0.0002
										6.908	0.0079		6.908	0.0032		6.908	0.0023		6.908	0.0004				6.908	0.0079		6.908	0.0056		6.908	0.0027		6.908	0.0002
										6.904	0.0079		6.904	0.0032		6.904	0.0023		6.904	0.0004				6.904	0.0079		6.904	0.0056		6.904	0.0027		6.904	0.0002
										6.9	0.0079		6.9	0.0032		6.9	0.0023		6.9	0.0004				6.9	0.0079		6.9	0.0056		6.9	0.0027		6.9	0.0002
										6.896	0.0079		6.896	0.0032		6.896	0.0023		6.896	0.0004				6.896	0.0079		6.896	0.0056		6.896	0.0027		6.896	0.0002
										6.892	0.0079		6.892	0.0032		6.892	0.0023		6.892	0.0004				6.892	0.0079		6.892	0.0056		6.892	0.0027		6.892	0.0002
										6.888	0.0079		6.888	0.0033		6.888	0.0023		6.888	0.0004				6.888	0.0079		6.888	0.0056		6.888	0.0027		6.888	0.0002
										6.884	0.0079		6.884	0.0033		6.884	0.0023		6.884	0.0004				6.884	0.0079		6.884	0.0056		6.884	0.0028		6.884	0.0002
										6.88	0.0079		6.88	0.0033		6.88	0.0023		6.88	0.0004				6.88	0.0079		6.88	0.0056		6.88	0.0028		6.88	0.0002
										6.876	0.0079		6.876	0.0033		6.876	0.0023		6.876	0.0004				6.876	0.0079		6.876	0.0056		6.876	0.0028		6.876	0.0002
										6.872	0.0079		6.872	0.0033		6.872	0.0023		6.872	0.0004				6.872	0.0079		6.872	0.0056		6.872	0.0028		6.872	0.0002
										6.868	0.0079		6.868	0.0033		6.868	0.0023		6.868	0.0004				6.868	0.0079		6.868	0.0056		6.868	0.0028		6.868	0.0002
										6.864	0.0079		6.864	0.0033		6.864	0.0023		6.864	0.0004				6.864	0.0079		6.864	0.0056		6.864	0.0028		6.864	0.0002
										6.86	0.0079		6.86	0.0033		6.86	0.0023		6.86	0.0004				6.86	0.0079		6.86	0.0056		6.86	0.0028		6.86	0.0002
										6.856	0.0079		6.856	0.0033		6.856	0.0023		6.856	0.0004				6.856	0.0079		6.856	0.0056		6.856	0.0028		6.856	0.0002
										6.852	0.0079		6.852	0.0033		6.852	0.0023		6.852	0.0004				6.852	0.0079		6.852	0.0056		6.852	0.0028		6.852	0.0002
										6.848	0.0079		6.848	0.0033		6.848	0.0023		6.848	0.0004				6.848	0.0079		6.848	0.0056		6.848	0.0028		6.848	0.0002
										6.844	0.0079		6.844	0.0033		6.844	0.0023		6.844	0.0004				6.844	0.0079		6.844	0.0056		6.844	0.0028		6.844	0.0002
										6.84	0.0079		6.84	0.0033		6.84	0.0023		6.84	0.0004				6.84	0.0079		6.84	0.0056		6.84	0.0028		6.84	0.0002
										6.836	0.008		6.836	0.0033		6.836	0.0023		6.836	0.0004				6.836	0.008		6.836	0.0056		6.836	0.0028		6.836	0.0002
										6.832	0.008		6.832	0.0033		6.832	0.0023		6.832	0.0004				6.832	0.008		6.832	0.0056		6.832	0.0028		6.832	0.0002
										6.828	0.008		6.828	0.0033		6.828	0.0023		6.828	0.0004				6.828	0.008		6.828	0.0056		6.828	0.0028		6.828	0.0002
										6.824	0.008		6.824	0.0033		6.824	0.0023		6.824	0.0004				6.824	0.008		6.824	0.0056		6.824	0.0028		6.824	0.0002
										6.82	0.0081		6.82	0.0033		6.82	0.0023		6.82	0.0004				6.82	0.0081		6.82	0.0056		6.82	0.0028		6.82	0.0002
										6.816	0.0081		6.816	0.0033		6.816	0.0023		6.816	0.0004				6.816	0.0081		6.816	0.0057		6.816	0.0028		6.816	0.0002
										6.812	0.0081		6.812	0.0033		6.812	0.0023		6.812	0.0004				6.812	0.0081		6.812	0.0057		6.812	0.0028		6.812	0.0002
										6.808	0.0081		6.808	0.0033		6.808	0.0023		6.808	0.0004				6.808	0.0081		6.808	0.0057		6.808	0.0028		6.808	0.0002
										6.804	0.0082		6.804	0.0033		6.804	0.0023		6.804	0.0004				6.804	0.0082		6.804	0.0057		6.804	0.0028		6.804	0.0002
										6.8	0.0082		6.8	0.0033		6.8	0.0023		6.8	0.0004				6.8	0.0082		6.8	0.0057		6.8	0.0028		6.8	0.0002
										6.796	0.0082		6.796	0.0033		6.796	0.0023		6.796	0.0005				6.796	0.0082		6.796	0.0057		6.796	0.0028		6.796	0.0002
										6.792	0.0082		6.792	0.0033		6.792	0.0023		6.792	0.0005				6.792	0.0082		6.792	0.0057		6.792	0.0028		6.792	0.0002
										6.788	0.0082		6.788	0.0033		6.788	0.0023		6.788	0.0005				6.788	0.0082		6.788	0.0057		6.788	0.0028		6.788	0.0002
										6.784	0.0082		6.784	0.0033		6.784	0.0023		6.784	0.0005				6.784	0.0082		6.784	0.0057		6.784	0.0028		6.784	0.0002
										6.78	0.0082		6.78	0.0033		6.78	0.0023		6.78	0.0005				6.78	0.0082		6.78	0.0057		6.78	0.0028		6.78	0.0002
										6.776	0.0082		6.776	0.0033		6.776	0.0023		6.776	0.0005				6.776	0.0082		6.776	0.0057		6.776	0.0028		6.776	0.0002
										6.772	0.0082		6.772	0.0033		6.772	0.0023		6.772	0.0005				6.772	0.0082		6.772	0.0057		6.772	0.0028		6.772	0.0002
										6.768	0.0082		6.768	0.0033		6.768	0.0023		6.768	0.0005				6.768	0.0082		6.768	0.0058		6.768	0.0028		6.768	0.0002
										6.764	0.0082		6.764	0.0033		6.764	0.0023		6.764	0.0005				6.764	0.0082		6.764	0.0059		6.764	0.0028		6.764	0.0002
										6.76	0.0082		6.76	0.0033		6.76	0.0023		6.76	0.0005				6.76	0.0082		6.76	0.0059		6.76	0.0028		6.76	0.0002
										6.756	0.0082		6.756	0.0033		6.756	0.0023		6.756	0.0005				6.756	0.0082		6.756	0.0059		6.756	0.0028		6.756	0.0002
										6.752	0.0082		6.752	0.0033		6.752	0.0023		6.752	0.0005				6.752	0.0082		6.752	0.0059		6.752	0.0028		6.752	0.0002
										6.748	0.0082		6.748	0.0033		6.748	0.0023		6.748	0.0005				6.748	0.0082		6.748	0.0059		6.748	0.0028		6.748	0.0002
										6.744	0.0082		6.744	0.0033		6.744	0.0023		6.744	0.0005				6.744	0.0082		6.744	0.0059		6.744	0.0028		6.744	0.0002
										6.74	0.0082		6.74	0.0033		6.74	0.0023		6.74	0.0005				6.74	0.0082		6.74	0.0059		6.74	0.0028		6.74	0.0002
										6.736	0.0082		6.736	0.0033		6.736	0.0023		6.736	0.0005				6.736	0.0082		6.736	0.0059		6.736	0.0028		6.736	0.0002
										6.732	0.0082		6.732	0.0033		6.732	0.0023		6.732	0.0005				6.732	0.0082		6.732	0.0059		6.732	0.0028		6.732	0.0002
										6.728	0.0082		6.728	0.0033		6.728	0.0023		6.728	0.0005				6.728	0.0082		6.728	0.0059		6.728	0.0028		6.728	0.0002
										6.724	0.0082		6.724	0.0033		6.724	0.0023		6.724	0.0005				6.724	0.0082		6.724	0.0059		6.724	0.0028		6.724	0.0002
										6.72	0.0082		6.72	0.0033		6.72	0.0023		6.72	0.0005				6.72	0.0082		6.72	0.0059		6.72	0.0028		6.72	0.0002
										6.716	0.0082		6.716	0.0033		6.716	0.0023		6.716	0.0005				6.716	0.0082		6.716	0.0059		6.716	0.0028		6.716	0.0002
										6.712	0.0082		6.712	0.0033		6.712	0.0023		6.712	0.0005				6.712	0.0082		6.712	0.0059		6.712	0.0028		6.712	0.0002
										6.708	0.0082		6.708	0.0033		6.708	0.0023		6.708	0.0005				6.708	0.0082		6.708	0.0059		6.708	0.0028		6.708	0.0002
										6.704	0.0083		6.704	0.0033		6.704	0.0023		6.704	0.0005				6.704	0.0083		6.704	0.0059		6.704	0.0028		6.704	0.0002
										6.7	0.0083		6.7	0.0033		6.7	0.0023		6.7	0.0005				6.7	0.0083		6.7	0.0059		6.7	0.0028		6.7	0.0002
										6.696	0.0083		6.696	0.0033		6.696	0.0023		6.696	0.0005				6.696	0.0083		6.696	0.0059		6.696	0.0028		6.696	0.0002
										6.692	0.0083		6.692	0.0033		6.692	0.0023		6.692	0.0005				6.692	0.0083		6.692	0.0059		6.692	0.0028		6.692	0.0002
										6.688	0.0084		6.688	0.0033		6.688	0.0023		6.688	0.0005				6.688	0.0084		6.688	0.0059		6.688	0.0028		6.688	0.0002
										6.684	0.0084		6.684	0.0033		6.684	0.0023		6.684	0.0005				6.684	0.0084		6.684	0.0059		6.684	0.0028		6.684	0.0002
										6.68	0.0084		6.68	0.0033		6.68	0.0023		6.68	0.0005				6.68	0.0084		6.68	0.0059		6.68	0.0028		6.68	0.0002
										6.676	0.0084		6.676	0.0033		6.676	0.0023		6.676	0.0005				6.676	0.0084		6.676	0.0059		6.676	0.0028		6.676	0.0002
										6.672	0.0084		6.672	0.0033		6.672	0.0023		6.672	0.0005				6.672	0.0084		6.672	0.0059		6.672	0.0028		6.672	0.0002
										6.668	0.0084		6.668	0.0033		6.668	0.0023		6.668	0.0005				6.668	0.0084		6.668	0.0059		6.668	0.0028		6.668	0.0002
										6.664	0.0084		6.664	0.0033		6.664	0.0023		6.664	0.0005				6.664	0.0084		6.664	0.0059		6.664	0.0028		6.664	0.0002
										6.66	0.0084		6.66	0.0033		6.66	0.0023		6.66	0.0005				6.66	0.0084		6.66	0.0059		6.66	0.0028		6.66	0.0002
										6.656	0.0084		6.656	0.0033		6.656	0.0023		6.656	0.0005				6.656	0.0084		6.656	0.0059		6.656	0.0028		6.656	0.0002
										6.652	0.0084		6.652	0.0033		6.652	0.0023		6.652	0.0005				6.652	0.0084		6.652	0.0059		6.652	0.0028		6.652	0.0002
										6.648	0.0084		6.648	0.0033		6.648	0.0023		6.648	0.0005				6.648	0.0084		6.648	0.0059		6.648	0.0028		6.648	0.0002
										6.644	0.0084		6.644	0.0033		6.644	0.0023		6.644	0.0005				6.644	0.0084		6.644	0.0059		6.644	0.0028		6.644	0.0002
										6.64	0.0084		6.64	0.0033		6.64	0.0023		6.64	0.0005				6.64	0.0084		6.64	0.0059		6.64	0.0029		6.64	0.0002
										6.636	0.0084		6.636	0.0033		6.636	0.0023		6.636	0.0005				6.636	0.0084		6.636	0.0059		6.636	0.0029		6.636	0.0002
										6.632	0.0084		6.632	0.0033		6.632	0.0023		6.632	0.0005				6.632	0.0084		6.632	0.0059		6.632	0.0029		6.632	0.0002
										6.628	0.0084		6.628	0.0033		6.628	0.0023		6.628	0.0005				6.628	0.0084		6.628	0.0059		6.628	0.0029		6.628	0.0002
										6.624	0.0084		6.624	0.0033		6.624	0.0023		6.624	0.0005				6.624	0.0084		6.624	0.0059		6.624	0.0029		6.624	0.0002
										6.62	0.0085		6.62	0.0033		6.62	0.0023		6.62	0.0005				6.62	0.0085		6.62	0.0059		6.62	0.0029		6.62	0.0002
										6.616	0.0085		6.616	0.0033		6.616	0.0023		6.616	0.0005				6.616	0.0085		6.616	0.0059		6.616	0.0029		6.616	0.0002
										6.612	0.0085		6.612	0.0033		6.612	0.0023		6.612	0.0005				6.612	0.0085		6.612	0.0059		6.612	0.0029		6.612	0.0002
										6.608	0.0085		6.608	0.0033		6.608	0.0023		6.608	0.0005				6.608	0.0085		6.608	0.0059		6.608	0.0029		6.608	0.0002
										6.604	0.0085		6.604	0.0033		6.604	0.0023		6.604	0.0005				6.604	0.0085		6.604	0.0059		6.604	0.0029		6.604	0.0002
										6.6	0.0085		6.6	0.0033		6.6	0.0023		6.6	0.0005				6.6	0.0085		6.6	0.0059		6.6	0.0029		6.6	0.0002
										6.596	0.0085		6.596	0.0033		6.596	0.0023		6.596	0.0005				6.596	0.0085		6.596	0.0059		6.596	0.0029		6.596	0.0002
										6.592	0.0085		6.592	0.0033		6.592	0.0023		6.592	0.0005				6.592	0.0085		6.592	0.0059		6.592	0.0029		6.592	0.0002
										6.588	0.0085		6.588	0.0033		6.588	0.0023		6.588	0.0005				6.588	0.0085		6.588	0.0059		6.588	0.003		6.588	0.0002
										6.584	0.0085		6.584	0.0033		6.584	0.0023		6.584	0.0005				6.584	0.0085		6.584	0.0059		6.584	0.003		6.584	0.0002
										6.58	0.0085		6.58	0.0033		6.58	0.0023		6.58	0.0005				6.58	0.0085		6.58	0.0059		6.58	0.003		6.58	0.0002
										6.576	0.0085		6.576	0.0034		6.576	0.0023		6.576	0.0005				6.576	0.0085		6.576	0.0059		6.576	0.003		6.576	0.0002
										6.572	0.0086		6.572	0.0034		6.572	0.0023		6.572	0.0005				6.572	0.0086		6.572	0.0059		6.572	0.003		6.572	0.0002
										6.568	0.0086		6.568	0.0034		6.568	0.0023		6.568	0.0005				6.568	0.0086		6.568	0.0059		6.568	0.003		6.568	0.0002
										6.564	0.0086		6.564	0.0034		6.564	0.0023		6.564	0.0005				6.564	0.0086		6.564	0.0059		6.564	0.003		6.564	0.0002
										6.56	0.0087		6.56	0.0034		6.56	0.0023		6.56	0.0005				6.56	0.0087		6.56	0.0059		6.56	0.003		6.56	0.0002
										6.556	0.0087		6.556	0.0034		6.556	0.0023		6.556	0.0005				6.556	0.0087		6.556	0.0059		6.556	0.003		6.556	0.0002
										6.552	0.0087		6.552	0.0034		6.552	0.0023		6.552	0.0005				6.552	0.0087		6.552	0.0059		6.552	0.003		6.552	0.0002
										6.548	0.0087		6.548	0.0034		6.548	0.0023		6.548	0.0005				6.548	0.0087		6.548	0.0059		6.548	0.0031		6.548	0.0002
										6.544	0.0087		6.544	0.0034		6.544	0.0023		6.544	0.0005				6.544	0.0087		6.544	0.0059		6.544	0.0031		6.544	0.0002
										6.54	0.0087		6.54	0.0034		6.54	0.0023		6.54	0.0005				6.54	0.0087		6.54	0.0059		6.54	0.0031		6.54	0.0002
										6.536	0.0087		6.536	0.0034		6.536	0.0023		6.536	0.0005				6.536	0.0087		6.536	0.0059		6.536	0.0031		6.536	0.0002
										6.532	0.0087		6.532	0.0034		6.532	0.0023		6.532	0.0005				6.532	0.0087		6.532	0.0059		6.532	0.0031		6.532	0.0002
										6.528	0.0088		6.528	0.0034		6.528	0.0023		6.528	0.0005				6.528	0.0088		6.528	0.006		6.528	0.0031		6.528	0.0002
										6.524	0.0088		6.524	0.0035		6.524	0.0023		6.524	0.0005				6.524	0.0088		6.524	0.0059		6.524	0.0031		6.524	0.0002
										6.52	0.0088		6.52	0.0035		6.52	0.0023		6.52	0.0005				6.52	0.0088		6.52	0.0059		6.52	0.0031		6.52	0.0002
										6.516	0.0088		6.516	0.0035		6.516	0.0023		6.516	0.0005				6.516	0.0088		6.516	0.0059		6.516	0.0031		6.516	0.0002
										6.512	0.0089		6.512	0.0035		6.512	0.0023		6.512	0.0005				6.512	0.0089		6.512	0.0059		6.512	0.0031		6.512	0.0002
										6.508	0.0089		6.508	0.0035		6.508	0.0023		6.508	0.0005				6.508	0.0089		6.508	0.0059		6.508	0.0031		6.508	0.0002
										6.504	0.0089		6.504	0.0036		6.504	0.0023		6.504	0.0005				6.504	0.0089		6.504	0.0059		6.504	0.0031		6.504	0.0002
										6.5	0.0089		6.5	0.0036		6.5	0.0023		6.5	0.0005				6.5	0.0089		6.5	0.0059		6.5	0.0031		6.5	0.0002
										6.496	0.009		6.496	0.0036		6.496	0.0023		6.496	0.0005				6.496	0.009		6.496	0.0059		6.496	0.0031		6.496	0.0002
										6.492	0.009		6.492	0.0036		6.492	0.0023		6.492	0.0005				6.492	0.009		6.492	0.0059		6.492	0.0031		6.492	0.0002
										6.488	0.009		6.488	0.0036		6.488	0.0023		6.488	0.0005				6.488	0.009		6.488	0.0059		6.488	0.0031		6.488	0.0002
										6.484	0.009		6.484	0.0036		6.484	0.0023		6.484	0.0005				6.484	0.009		6.484	0.0059		6.484	0.0031		6.484	0.0002
										6.48	0.009		6.48	0.0036		6.48	0.0023		6.48	0.0005				6.48	0.009		6.48	0.0059		6.48	0.0031		6.48	0.0002
										6.476	0.009		6.476	0.0036		6.476	0.0023		6.476	0.0005				6.476	0.009		6.476	0.0059		6.476	0.0031		6.476	0.0002
										6.472	0.009		6.472	0.0036		6.472	0.0023		6.472	0.0005				6.472	0.009		6.472	0.0059		6.472	0.0031		6.472	0.0002
										6.468	0.009		6.468	0.0036		6.468	0.0023		6.468	0.0005				6.468	0.009		6.468	0.0059		6.468	0.0031		6.468	0.0002
										6.464	0.009		6.464	0.0036		6.464	0.0023		6.464	0.0005				6.464	0.009		6.464	0.006		6.464	0.0032		6.464	0.0002
										6.46	0.009		6.46	0.0036		6.46	0.0023		6.46	0.0005				6.46	0.009		6.46	0.006		6.46	0.0032		6.46	0.0002
										6.456	0.009		6.456	0.0036		6.456	0.0023		6.456	0.0005				6.456	0.009		6.456	0.006		6.456	0.0032		6.456	0.0002
										6.452	0.009		6.452	0.0036		6.452	0.0023		6.452	0.0005				6.452	0.009		6.452	0.006		6.452	0.0032		6.452	0.0002
										6.448	0.0091		6.448	0.0036		6.448	0.0023		6.448	0.0005				6.448	0.0091		6.448	0.006		6.448	0.0032		6.448	0.0002
										6.444	0.0091		6.444	0.0036		6.444	0.0023		6.444	0.0005				6.444	0.0091		6.444	0.0061		6.444	0.0032		6.444	0.0002
										6.44	0.0091		6.44	0.0036		6.44	0.0023		6.44	0.0005				6.44	0.0091		6.44	0.0061		6.44	0.0033		6.44	0.0002
										6.436	0.0093		6.436	0.0036		6.436	0.0023		6.436	0.0005				6.436	0.0093		6.436	0.0061		6.436	0.0033		6.436	0.0002
										6.432	0.0093		6.432	0.0036		6.432	0.0023		6.432	0.0005				6.432	0.0093		6.432	0.0061		6.432	0.0033		6.432	0.0002
										6.428	0.0093		6.428	0.0036		6.428	0.0023		6.428	0.0005				6.428	0.0093		6.428	0.0062		6.428	0.0033		6.428	0.0002
										6.424	0.0093		6.424	0.0036		6.424	0.0023		6.424	0.0005				6.424	0.0093		6.424	0.0062		6.424	0.0033		6.424	0.0002
										6.42	0.0093		6.42	0.0037		6.42	0.0023		6.42	0.0005				6.42	0.0093		6.42	0.0062		6.42	0.0033		6.42	0.0002
										6.416	0.0093		6.416	0.0037		6.416	0.0023		6.416	0.0005				6.416	0.0093		6.416	0.0062		6.416	0.0033		6.416	0.0002
										6.412	0.0093		6.412	0.0037		6.412	0.0023		6.412	0.0005				6.412	0.0093		6.412	0.0062		6.412	0.0033		6.412	0.0002
										6.408	0.0093		6.408	0.0037		6.408	0.0023		6.408	0.0005				6.408	0.0093		6.408	0.0062		6.408	0.0034		6.408	0.0002
										6.404	0.0094		6.404	0.0037		6.404	0.0023		6.404	0.0005				6.404	0.0094		6.404	0.0062		6.404	0.0034		6.404	0.0002
										6.4	0.0094		6.4	0.0037		6.4	0.0023		6.4	0.0005				6.4	0.0094		6.4	0.0062		6.4	0.0035		6.4	0.0002
										6.396	0.0094		6.396	0.0037		6.396	0.0023		6.396	0.0005				6.396	0.0094		6.396	0.0062		6.396	0.0035		6.396	0.0002
										6.392	0.0094		6.392	0.0037		6.392	0.0023		6.392	0.0005				6.392	0.0094		6.392	0.0062		6.392	0.0035		6.392	0.0002
										6.388	0.0094		6.388	0.0037		6.388	0.0023		6.388	0.0005				6.388	0.0094		6.388	0.0062		6.388	0.0035		6.388	0.0002
										6.384	0.0095		6.384	0.0037		6.384	0.0023		6.384	0.0005				6.384	0.0095		6.384	0.0062		6.384	0.0035		6.384	0.0002
										6.38	0.0095		6.38	0.0037		6.38	0.0023		6.38	0.0005				6.38	0.0095		6.38	0.0062		6.38	0.0035		6.38	0.0002
										6.376	0.0095		6.376	0.0037		6.376	0.0023		6.376	0.0005				6.376	0.0095		6.376	0.0062		6.376	0.0035		6.376	0.0002
										6.372	0.0095		6.372	0.0037		6.372	0.0023		6.372	0.0005				6.372	0.0095		6.372	0.0062		6.372	0.0035		6.372	0.0002
										6.368	0.0095		6.368	0.0038		6.368	0.0023		6.368	0.0005				6.368	0.0095		6.368	0.0063		6.368	0.0035		6.368	0.0002
										6.364	0.0095		6.364	0.0038		6.364	0.0023		6.364	0.0005				6.364	0.0095		6.364	0.0063		6.364	0.0035		6.364	0.0002
										6.36	0.0095		6.36	0.0038		6.36	0.0023		6.36	0.0005				6.36	0.0095		6.36	0.0063		6.36	0.0035		6.36	0.0002
										6.356	0.0095		6.356	0.0038		6.356	0.0023		6.356	0.0005				6.356	0.0095		6.356	0.0063		6.356	0.0035		6.356	0.0002
										6.352	0.0095		6.352	0.0038		6.352	0.0023		6.352	0.0005				6.352	0.0095		6.352	0.0063		6.352	0.0036		6.352	0.0002
										6.348	0.0095		6.348	0.0038		6.348	0.0023		6.348	0.0005				6.348	0.0095		6.348	0.0063		6.348	0.0036		6.348	0.0002
										6.344	0.0095		6.344	0.0038		6.344	0.0023		6.344	0.0005				6.344	0.0095		6.344	0.0063		6.344	0.0036		6.344	0.0002
										6.34	0.0095		6.34	0.0038		6.34	0.0023		6.34	0.0005				6.34	0.0095		6.34	0.0063		6.34	0.0036		6.34	0.0002
										6.336	0.0096		6.336	0.0038		6.336	0.0023		6.336	0.0005				6.336	0.0096		6.336	0.0063		6.336	0.0036		6.336	0.0002
										6.332	0.0096		6.332	0.0038		6.332	0.0024		6.332	0.0005				6.332	0.0096		6.332	0.0063		6.332	0.0036		6.332	0.0002
										6.328	0.0096		6.328	0.0038		6.328	0.0024		6.328	0.0005				6.328	0.0096		6.328	0.0063		6.328	0.0036		6.328	0.0002
										6.324	0.0096		6.324	0.0038		6.324	0.0024		6.324	0.0005				6.324	0.0096		6.324	0.0063		6.324	0.0036		6.324	0.0002
										6.32	0.0096		6.32	0.0039		6.32	0.0024		6.32	0.0005				6.32	0.0096		6.32	0.0063		6.32	0.0036		6.32	0.0002
										6.316	0.0096		6.316	0.0039		6.316	0.0024		6.316	0.0005				6.316	0.0096		6.316	0.0063		6.316	0.0036		6.316	0.0002
										6.312	0.0096		6.312	0.0039		6.312	0.0024		6.312	0.0005				6.312	0.0096		6.312	0.0063		6.312	0.0036		6.312	0.0002
										6.308	0.0096		6.308	0.0039		6.308	0.0024		6.308	0.0005				6.308	0.0096		6.308	0.0063		6.308	0.0036		6.308	0.0002
										6.304	0.0096		6.304	0.0039		6.304	0.0024		6.304	0.0005				6.304	0.0096		6.304	0.0063		6.304	0.0036		6.304	0.0002
										6.3	0.0096		6.3	0.0039		6.3	0.0024		6.3	0.0005				6.3	0.0096		6.3	0.0063		6.3	0.0036		6.3	0.0002
										6.296	0.0096		6.296	0.0039		6.296	0.0024		6.296	0.0006				6.296	0.0096		6.296	0.0063		6.296	0.0036		6.296	0.0002
										6.292	0.0096		6.292	0.0039		6.292	0.0024		6.292	0.0006				6.292	0.0096		6.292	0.0063		6.292	0.0036		6.292	0.0002
										6.288	0.0096		6.288	0.0039		6.288	0.0024		6.288	0.0006				6.288	0.0096		6.288	0.0063		6.288	0.0037		6.288	0.0002
										6.284	0.0096		6.284	0.0039		6.284	0.0024		6.284	0.0006				6.284	0.0096		6.284	0.0063		6.284	0.0037		6.284	0.0002
										6.28	0.0096		6.28	0.004		6.28	0.0024		6.28	0.0006				6.28	0.0096		6.28	0.0064		6.28	0.0037		6.28	0.0002
										6.276	0.0096		6.276	0.004		6.276	0.0024		6.276	0.0006				6.276	0.0096		6.276	0.0064		6.276	0.0037		6.276	0.0002
										6.272	0.0096		6.272	0.004		6.272	0.0024		6.272	0.0006				6.272	0.0096		6.272	0.0064		6.272	0.0037		6.272	0.0002
										6.268	0.0096		6.268	0.004		6.268	0.0024		6.268	0.0006				6.268	0.0096		6.268	0.0065		6.268	0.0037		6.268	0.0002
										6.264	0.0096		6.264	0.004		6.264	0.0024		6.264	0.0006				6.264	0.0096		6.264	0.0065		6.264	0.0037		6.264	0.0002
										6.26	0.0096		6.26	0.004		6.26	0.0025		6.26	0.0006				6.26	0.0096		6.26	0.0066		6.26	0.0037		6.26	0.0002
										6.256	0.0096		6.256	0.004		6.256	0.0025		6.256	0.0006				6.256	0.0096		6.256	0.0066		6.256	0.0037		6.256	0.0002
										6.252	0.0096		6.252	0.0041		6.252	0.0025		6.252	0.0006				6.252	0.0096		6.252	0.0066		6.252	0.0037		6.252	0.0002
										6.248	0.0096		6.248	0.0041		6.248	0.0025		6.248	0.0006				6.248	0.0096		6.248	0.0066		6.248	0.0037		6.248	0.0002
										6.244	0.0097		6.244	0.0042		6.244	0.0025		6.244	0.0006				6.244	0.0097		6.244	0.0066		6.244	0.0037		6.244	0.0002
										6.24	0.0097		6.24	0.0042		6.24	0.0025		6.24	0.0006				6.24	0.0097		6.24	0.0066		6.24	0.0037		6.24	0.0002
										6.236	0.0097		6.236	0.0042		6.236	0.0025		6.236	0.0006				6.236	0.0097		6.236	0.0066		6.236	0.0037		6.236	0.0002
										6.232	0.0097		6.232	0.0042		6.232	0.0025		6.232	0.0006				6.232	0.0097		6.232	0.0066		6.232	0.0037		6.232	0.0002
										6.228	0.0097		6.228	0.0042		6.228	0.0025		6.228	0.0006				6.228	0.0097		6.228	0.0066		6.228	0.0037		6.228	0.0002
										6.224	0.0097		6.224	0.0042		6.224	0.0025		6.224	0.0006				6.224	0.0097		6.224	0.0066		6.224	0.0037		6.224	0.0002
										6.22	0.0097		6.22	0.0042		6.22	0.0025		6.22	0.0006				6.22	0.0097		6.22	0.0066		6.22	0.0037		6.22	0.0002
										6.216	0.0097		6.216	0.0042		6.216	0.0025		6.216	0.0006				6.216	0.0097		6.216	0.0066		6.216	0.0037		6.216	0.0002
										6.212	0.0097		6.212	0.0042		6.212	0.0026		6.212	0.0006				6.212	0.0097		6.212	0.0066		6.212	0.0037		6.212	0.0002
										6.208	0.0097		6.208	0.0043		6.208	0.0026		6.208	0.0006				6.208	0.0097		6.208	0.0066		6.208	0.0037		6.208	0.0002
										6.204	0.0097		6.204	0.0043		6.204	0.0026		6.204	0.0006				6.204	0.0097		6.204	0.0066		6.204	0.0037		6.204	0.0002
										6.2	0.0097		6.2	0.0043		6.2	0.0026		6.2	0.0006				6.2	0.0097		6.2	0.0066		6.2	0.0037		6.2	0.0002
										6.196	0.0098		6.196	0.0043		6.196	0.0026		6.196	0.0006				6.196	0.0098		6.196	0.0066		6.196	0.0038		6.196	0.0002
										6.192	0.0098		6.192	0.0043		6.192	0.0026		6.192	0.0006				6.192	0.0098		6.192	0.0066		6.192	0.0038		6.192	0.0002
										6.188	0.0098		6.188	0.0043		6.188	0.0026		6.188	0.0006				6.188	0.0098		6.188	0.0066		6.188	0.0038		6.188	0.0002
										6.184	0.0098		6.184	0.0043		6.184	0.0026		6.184	0.0006				6.184	0.0098		6.184	0.0066		6.184	0.0038		6.184	0.0002
										6.18	0.0098		6.18	0.0043		6.18	0.0026		6.18	0.0006				6.18	0.0098		6.18	0.0066		6.18	0.0038		6.18	0.0002
										6.176	0.0098		6.176	0.0043		6.176	0.0026		6.176	0.0006				6.176	0.0098		6.176	0.0066		6.176	0.0038		6.176	0.0002
										6.172	0.0098		6.172	0.0043		6.172	0.0026		6.172	0.0006				6.172	0.0098		6.172	0.0066		6.172	0.0038		6.172	0.0002
										6.168	0.0098		6.168	0.0044		6.168	0.0026		6.168	0.0006				6.168	0.0098		6.168	0.0066		6.168	0.0038		6.168	0.0002
										6.164	0.0098		6.164	0.0044		6.164	0.0026		6.164	0.0006				6.164	0.0098		6.164	0.0066		6.164	0.0038		6.164	0.0002
										6.16	0.0098		6.16	0.0044		6.16	0.0027		6.16	0.0006				6.16	0.0098		6.16	0.0066		6.16	0.0038		6.16	0.0002
										6.156	0.0098		6.156	0.0044		6.156	0.0027		6.156	0.0006				6.156	0.0098		6.156	0.0066		6.156	0.0038		6.156	0.0002
										6.152	0.0098		6.152	0.0044		6.152	0.0027		6.152	0.0006				6.152	0.0098		6.152	0.0066		6.152	0.0038		6.152	0.0002
										6.148	0.0098		6.148	0.0044		6.148	0.0027		6.148	0.0006				6.148	0.0098		6.148	0.0066		6.148	0.0038		6.148	0.0002
										6.144	0.0098		6.144	0.0044		6.144	0.0027		6.144	0.0006				6.144	0.0098		6.144	0.0066		6.144	0.0038		6.144	0.0002
										6.14	0.0098		6.14	0.0044		6.14	0.0027		6.14	0.0006				6.14	0.0098		6.14	0.0066		6.14	0.0038		6.14	0.0002
										6.136	0.0098		6.136	0.0044		6.136	0.0027		6.136	0.0006				6.136	0.0098		6.136	0.0066		6.136	0.0038		6.136	0.0002
										6.132	0.0098		6.132	0.0044		6.132	0.0027		6.132	0.0006				6.132	0.0098		6.132	0.0066		6.132	0.0038		6.132	0.0002
										6.128	0.0098		6.128	0.0044		6.128	0.0027		6.128	0.0007				6.128	0.0098		6.128	0.0066		6.128	0.0038		6.128	0.0002
										6.124	0.0098		6.124	0.0044		6.124	0.0027		6.124	0.0007				6.124	0.0098		6.124	0.0066		6.124	0.0038		6.124	0.0002
										6.12	0.0099		6.12	0.0046		6.12	0.0027		6.12	0.0007				6.12	0.0099		6.12	0.0066		6.12	0.0038		6.12	0.0002
										6.116	0.0099		6.116	0.0046		6.116	0.0027		6.116	0.0007				6.116	0.0099		6.116	0.0066		6.116	0.0038		6.116	0.0002
										6.112	0.0099		6.112	0.0047		6.112	0.0027		6.112	0.0007				6.112	0.0099		6.112	0.0066		6.112	0.0038		6.112	0.0002
										6.108	0.0099		6.108	0.0047		6.108	0.0027		6.108	0.0007				6.108	0.0099		6.108	0.0066		6.108	0.0038		6.108	0.0002
										6.104	0.0099		6.104	0.0047		6.104	0.0027		6.104	0.0007				6.104	0.0099		6.104	0.0066		6.104	0.0038		6.104	0.0002
										6.1	0.0099		6.1	0.0047		6.1	0.0027		6.1	0.0007				6.1	0.0099		6.1	0.0066		6.1	0.0038		6.1	0.0002
										6.096	0.0099		6.096	0.0047		6.096	0.0027		6.096	0.0007				6.096	0.0099		6.096	0.0066		6.096	0.0039		6.096	0.0002
										6.092	0.01		6.092	0.0047		6.092	0.0027		6.092	0.0007				6.092	0.01		6.092	0.0066		6.092	0.0039		6.092	0.0002
										6.088	0.01		6.088	0.0047		6.088	0.0027		6.088	0.0007				6.088	0.01		6.088	0.0066		6.088	0.0039		6.088	0.0002
										6.084	0.01		6.084	0.0047		6.084	0.0027		6.084	0.0007				6.084	0.01		6.084	0.0066		6.084	0.004		6.084	0.0002
										6.08	0.01		6.08	0.0046		6.08	0.0027		6.08	0.0007				6.08	0.01		6.08	0.0066		6.08	0.004		6.08	0.0002
										6.076	0.01		6.076	0.0046		6.076	0.0027		6.076	0.0007				6.076	0.01		6.076	0.0066		6.076	0.004		6.076	0.0002
										6.072	0.01		6.072	0.0046		6.072	0.0027		6.072	0.0007				6.072	0.01		6.072	0.0066		6.072	0.004		6.072	0.0002
										6.068	0.0101		6.068	0.0047		6.068	0.0027		6.068	0.0007				6.068	0.0101		6.068	0.0066		6.068	0.004		6.068	0.0002
										6.064	0.0101		6.064	0.0047		6.064	0.0027		6.064	0.0007				6.064	0.0101		6.064	0.0066		6.064	0.004		6.064	0.0002
										6.06	0.0101		6.06	0.0047		6.06	0.0027		6.06	0.0007				6.06	0.0101		6.06	0.0066		6.06	0.004		6.06	0.0002
										6.056	0.0101		6.056	0.0047		6.056	0.0027		6.056	0.0007				6.056	0.0101		6.056	0.0066		6.056	0.004		6.056	0.0002
										6.052	0.0102		6.052	0.0047		6.052	0.0027		6.052	0.0007				6.052	0.0102		6.052	0.0066		6.052	0.004		6.052	0.0002
										6.048	0.0102		6.048	0.0047		6.048	0.0027		6.048	0.0007				6.048	0.0102		6.048	0.0066		6.048	0.004		6.048	0.0002
										6.044	0.0103		6.044	0.0047		6.044	0.0027		6.044	0.0007				6.044	0.0103		6.044	0.0066		6.044	0.004		6.044	0.0002
										6.04	0.0103		6.04	0.0048		6.04	0.0027		6.04	0.0007				6.04	0.0103		6.04	0.0067		6.04	0.004		6.04	0.0002
										6.036	0.0103		6.036	0.0048		6.036	0.0027		6.036	0.0008				6.036	0.0103		6.036	0.0067		6.036	0.004		6.036	0.0002
										6.032	0.0104		6.032	0.0048		6.032	0.0028		6.032	0.0008				6.032	0.0104		6.032	0.0067		6.032	0.004		6.032	0.0002
										6.028	0.0104		6.028	0.0048		6.028	0.0028		6.028	0.0008				6.028	0.0104		6.028	0.0067		6.028	0.004		6.028	0.0002
										6.024	0.0104		6.024	0.0048		6.024	0.0028		6.024	0.0008				6.024	0.0104		6.024	0.0067		6.024	0.004		6.024	0.0002
										6.02	0.0104		6.02	0.0048		6.02	0.0028		6.02	0.0008				6.02	0.0104		6.02	0.0067		6.02	0.004		6.02	0.0002
										6.016	0.0104		6.016	0.0048		6.016	0.0028		6.016	0.0008				6.016	0.0104		6.016	0.0068		6.016	0.004		6.016	0.0002
										6.012	0.0104		6.012	0.0048		6.012	0.0028		6.012	0.0008				6.012	0.0104		6.012	0.0068		6.012	0.004		6.012	0.0002
										6.008	0.0104		6.008	0.0048		6.008	0.0028		6.008	0.0008				6.008	0.0104		6.008	0.0068		6.008	0.004		6.008	0.0002
										6.004	0.0104		6.004	0.0048		6.004	0.0028		6.004	0.0008				6.004	0.0104		6.004	0.0068		6.004	0.004		6.004	0.0002
										6	0.0104		6	0.0048		6	0.0028		6	0.0008				6	0.0104		6	0.0068		6	0.004		6	0.0002
										5.996	0.0104		5.996	0.0049		5.996	0.0028		5.996	0.0008				5.996	0.0104		5.996	0.0068		5.996	0.004		5.996	0.0002
										5.992	0.0104		5.992	0.0049		5.992	0.0028		5.992	0.0008				5.992	0.0104		5.992	0.0069		5.992	0.004		5.992	0.0002
										5.988	0.0104		5.988	0.005		5.988	0.0028		5.988	0.0009				5.988	0.0104		5.988	0.0069		5.988	0.004		5.988	0.0002
										5.984	0.0104		5.984	0.005		5.984	0.0028		5.984	0.0009				5.984	0.0104		5.984	0.0069		5.984	0.0041		5.984	0.0002
										5.98	0.0105		5.98	0.005		5.98	0.0029		5.98	0.0009				5.98	0.0105		5.98	0.0069		5.98	0.0041		5.98	0.0002
										5.976	0.0105		5.976	0.005		5.976	0.0029		5.976	0.0009				5.976	0.0105		5.976	0.0069		5.976	0.0041		5.976	0.0002
										5.972	0.0106		5.972	0.005		5.972	0.0029		5.972	0.0009				5.972	0.0106		5.972	0.0069		5.972	0.0041		5.972	0.0002
										5.968	0.0106		5.968	0.005		5.968	0.0029		5.968	0.0009				5.968	0.0106		5.968	0.0069		5.968	0.0041		5.968	0.0002
										5.964	0.0106		5.964	0.005		5.964	0.0029		5.964	0.0009				5.964	0.0106		5.964	0.0069		5.964	0.0041		5.964	0.0002
										5.96	0.0106		5.96	0.005		5.96	0.0029		5.96	0.0009				5.96	0.0106		5.96	0.0069		5.96	0.0041		5.96	0.0002
										5.956	0.0107		5.956	0.005		5.956	0.0029		5.956	0.0009				5.956	0.0107		5.956	0.0069		5.956	0.0041		5.956	0.0002
										5.952	0.0107		5.952	0.005		5.952	0.0029		5.952	0.0009				5.952	0.0107		5.952	0.0069		5.952	0.0041		5.952	0.0002
										5.948	0.0107		5.948	0.005		5.948	0.0029		5.948	0.0009				5.948	0.0107		5.948	0.0069		5.948	0.0042		5.948	0.0002
										5.944	0.0107		5.944	0.005		5.944	0.0029		5.944	0.0009				5.944	0.0107		5.944	0.0069		5.944	0.0042		5.944	0.0002
										5.94	0.0107		5.94	0.005		5.94	0.0029		5.94	0.0009				5.94	0.0107		5.94	0.0069		5.94	0.0042		5.94	0.0002
										5.936	0.0107		5.936	0.0051		5.936	0.0029		5.936	0.0009				5.936	0.0107		5.936	0.0069		5.936	0.0042		5.936	0.0002
										5.932	0.0107		5.932	0.0051		5.932	0.0029		5.932	0.0009				5.932	0.0107		5.932	0.0069		5.932	0.0042		5.932	0.0002
										5.928	0.0107		5.928	0.0051		5.928	0.0029		5.928	0.0009				5.928	0.0107		5.928	0.007		5.928	0.0042		5.928	0.0002
										5.924	0.0107		5.924	0.0051		5.924	0.0029		5.924	0.0009				5.924	0.0107		5.924	0.007		5.924	0.0042		5.924	0.0002
										5.92	0.0107		5.92	0.0051		5.92	0.0029		5.92	0.0009				5.92	0.0107		5.92	0.0071		5.92	0.0042		5.92	0.0002
										5.916	0.0107		5.916	0.0051		5.916	0.0029		5.916	0.0009				5.916	0.0107		5.916	0.0071		5.916	0.0042		5.916	0.0002
										5.912	0.0107		5.912	0.0051		5.912	0.0029		5.912	0.0009				5.912	0.0107		5.912	0.0071		5.912	0.0042		5.912	0.0002
										5.908	0.0107		5.908	0.0051		5.908	0.0029		5.908	0.0009				5.908	0.0107		5.908	0.0071		5.908	0.0042		5.908	0.0002
										5.904	0.0107		5.904	0.0051		5.904	0.0029		5.904	0.0009				5.904	0.0107		5.904	0.0071		5.904	0.0042		5.904	0.0002
										5.9	0.0107		5.9	0.0051		5.9	0.0029		5.9	0.0009				5.9	0.0107		5.9	0.0071		5.9	0.0042		5.9	0.0002
										5.896	0.0108		5.896	0.0051		5.896	0.0029		5.896	0.0009				5.896	0.0108		5.896	0.0071		5.896	0.0042		5.896	0.0002
										5.892	0.0107		5.892	0.0051		5.892	0.0029		5.892	0.0009				5.892	0.0107		5.892	0.0071		5.892	0.0042		5.892	0.0002
										5.888	0.0107		5.888	0.0051		5.888	0.0029		5.888	0.0009				5.888	0.0107		5.888	0.0071		5.888	0.0042		5.888	0.0002
										5.884	0.0107		5.884	0.0051		5.884	0.0029		5.884	0.0009				5.884	0.0107		5.884	0.0071		5.884	0.0042		5.884	0.0002
										5.88	0.0107		5.88	0.0051		5.88	0.0029		5.88	0.0009				5.88	0.0107		5.88	0.0072		5.88	0.0042		5.88	0.0002
										5.876	0.0107		5.876	0.0051		5.876	0.0029		5.876	0.0009				5.876	0.0107		5.876	0.0072		5.876	0.0042		5.876	0.0002
										5.872	0.0107		5.872	0.0051		5.872	0.0029		5.872	0.0009				5.872	0.0107		5.872	0.0072		5.872	0.0042		5.872	0.0002
										5.868	0.0107		5.868	0.0051		5.868	0.003		5.868	0.0009				5.868	0.0107		5.868	0.0072		5.868	0.0042		5.868	0.0002
										5.864	0.0107		5.864	0.005		5.864	0.003		5.864	0.0009				5.864	0.0107		5.864	0.0072		5.864	0.0043		5.864	0.0002
										5.86	0.0107		5.86	0.005		5.86	0.003		5.86	0.0009				5.86	0.0107		5.86	0.0072		5.86	0.0043		5.86	0.0002
										5.856	0.0107		5.856	0.005		5.856	0.003		5.856	0.0009				5.856	0.0107		5.856	0.0072		5.856	0.0043		5.856	0.0002
										5.852	0.0107		5.852	0.005		5.852	0.003		5.852	0.0009				5.852	0.0107		5.852	0.0072		5.852	0.0043		5.852	0.0002
										5.848	0.0108		5.848	0.0051		5.848	0.003		5.848	0.0009				5.848	0.0108		5.848	0.0072		5.848	0.0043		5.848	0.0002
										5.844	0.0108		5.844	0.0051		5.844	0.003		5.844	0.0009				5.844	0.0108		5.844	0.0072		5.844	0.0043		5.844	0.0002
										5.84	0.0108		5.84	0.0051		5.84	0.003		5.84	0.0009				5.84	0.0108		5.84	0.0072		5.84	0.0043		5.84	0.0002
										5.836	0.0108		5.836	0.0051		5.836	0.003		5.836	0.0009				5.836	0.0108		5.836	0.0072		5.836	0.0043		5.836	0.0002
										5.832	0.0108		5.832	0.0051		5.832	0.003		5.832	0.0009				5.832	0.0108		5.832	0.0072		5.832	0.0043		5.832	0.0002
										5.828	0.0108		5.828	0.0051		5.828	0.003		5.828	0.0009				5.828	0.0108		5.828	0.0072		5.828	0.0043		5.828	0.0002
										5.824	0.0108		5.824	0.0051		5.824	0.003		5.824	0.0009				5.824	0.0108		5.824	0.0072		5.824	0.0043		5.824	0.0002
										5.82	0.0108		5.82	0.0051		5.82	0.003		5.82	0.0009				5.82	0.0108		5.82	0.0072		5.82	0.0043		5.82	0.0002
										5.816	0.0108		5.816	0.0051		5.816	0.003		5.816	0.0009				5.816	0.0108		5.816	0.0072		5.816	0.0043		5.816	0.0002
										5.812	0.0108		5.812	0.0051		5.812	0.003		5.812	0.0009				5.812	0.0108		5.812	0.0072		5.812	0.0043		5.812	0.0002
										5.808	0.0108		5.808	0.0051		5.808	0.003		5.808	0.0009				5.808	0.0108		5.808	0.0072		5.808	0.0044		5.808	0.0002
										5.804	0.0108		5.804	0.0052		5.804	0.003		5.804	0.0009				5.804	0.0108		5.804	0.0072		5.804	0.0044		5.804	0.0002
										5.8	0.0108		5.8	0.0052		5.8	0.003		5.8	0.0009				5.8	0.0108		5.8	0.0072		5.8	0.0044		5.8	0.0002
										5.796	0.0108		5.796	0.0052		5.796	0.003		5.796	0.0009				5.796	0.0108		5.796	0.0072		5.796	0.0044		5.796	0.0002
										5.792	0.0108		5.792	0.0052		5.792	0.003		5.792	0.0009				5.792	0.0108		5.792	0.0072		5.792	0.0044		5.792	0.0002
										5.788	0.0109		5.788	0.0052		5.788	0.003		5.788	0.0009				5.788	0.0109		5.788	0.0072		5.788	0.0044		5.788	0.0002
										5.784	0.0109		5.784	0.0052		5.784	0.003		5.784	0.0009				5.784	0.0109		5.784	0.0072		5.784	0.0044		5.784	0.0002
										5.78	0.0109		5.78	0.0052		5.78	0.003		5.78	0.0009				5.78	0.0109		5.78	0.0072		5.78	0.0044		5.78	0.0002
										5.776	0.011		5.776	0.0052		5.776	0.003		5.776	0.0009				5.776	0.011		5.776	0.0073		5.776	0.0044		5.776	0.0002
										5.772	0.011		5.772	0.0053		5.772	0.003		5.772	0.0009				5.772	0.011		5.772	0.0073		5.772	0.0044		5.772	0.0002
										5.768	0.011		5.768	0.0053		5.768	0.003		5.768	0.0009				5.768	0.011		5.768	0.0073		5.768	0.0044		5.768	0.0002
										5.764	0.011		5.764	0.0053		5.764	0.003		5.764	0.0008				5.764	0.011		5.764	0.0073		5.764	0.0044		5.764	0.0002
										5.76	0.011		5.76	0.0053		5.76	0.003		5.76	0.0008				5.76	0.011		5.76	0.0073		5.76	0.0044		5.76	0.0002
										5.756	0.011		5.756	0.0053		5.756	0.003		5.756	0.0008				5.756	0.011		5.756	0.0073		5.756	0.0044		5.756	0.0002
										5.752	0.011		5.752	0.0053		5.752	0.003		5.752	0.0008				5.752	0.011		5.752	0.0073		5.752	0.0044		5.752	0.0002
										5.748	0.011		5.748	0.0053		5.748	0.003		5.748	0.0008				5.748	0.011		5.748	0.0075		5.748	0.0044		5.748	0.0002
										5.744	0.011		5.744	0.0053		5.744	0.003		5.744	0.0008				5.744	0.011		5.744	0.0075		5.744	0.0044		5.744	0.0002
										5.74	0.011		5.74	0.0053		5.74	0.003		5.74	0.0008				5.74	0.011		5.74	0.0075		5.74	0.0044		5.74	0.0002
										5.736	0.011		5.736	0.0053		5.736	0.003		5.736	0.0008				5.736	0.011		5.736	0.0075		5.736	0.0044		5.736	0.0002
										5.732	0.011		5.732	0.0054		5.732	0.003		5.732	0.0008				5.732	0.011		5.732	0.0075		5.732	0.0044		5.732	0.0002
										5.728	0.011		5.728	0.0054		5.728	0.003		5.728	0.0008				5.728	0.011		5.728	0.0075		5.728	0.0044		5.728	0.0002
										5.724	0.0112		5.724	0.0054		5.724	0.003		5.724	0.0008				5.724	0.0112		5.724	0.0075		5.724	0.0044		5.724	0.0002
										5.72	0.0112		5.72	0.0054		5.72	0.003		5.72	0.0008				5.72	0.0112		5.72	0.0075		5.72	0.0044		5.72	0.0002
										5.716	0.0112		5.716	0.0054		5.716	0.0031		5.716	0.0008				5.716	0.0112		5.716	0.0075		5.716	0.0044		5.716	0.0002
										5.712	0.0112		5.712	0.0054		5.712	0.0031		5.712	0.0008				5.712	0.0112		5.712	0.0075		5.712	0.0044		5.712	0.0002
										5.708	0.0113		5.708	0.0055		5.708	0.0031		5.708	0.0008				5.708	0.0113		5.708	0.0075		5.708	0.0044		5.708	0.0002
										5.704	0.0113		5.704	0.0055		5.704	0.0031		5.704	0.0008				5.704	0.0113		5.704	0.0075		5.704	0.0044		5.704	0.0002
										5.7	0.0113		5.7	0.0055		5.7	0.0032		5.7	0.0008				5.7	0.0113		5.7	0.0075		5.7	0.0044		5.7	0.0002
										5.696	0.0113		5.696	0.0055		5.696	0.0032		5.696	0.0008				5.696	0.0113		5.696	0.0075		5.696	0.0044		5.696	0.0002
										5.692	0.0113		5.692	0.0055		5.692	0.0032		5.692	0.0008				5.692	0.0113		5.692	0.0076		5.692	0.0044		5.692	0.0002
										5.688	0.0113		5.688	0.0055		5.688	0.0032		5.688	0.0008				5.688	0.0113		5.688	0.0077		5.688	0.0044		5.688	0.0002
										5.684	0.0113		5.684	0.0055		5.684	0.0032		5.684	0.0008				5.684	0.0113		5.684	0.0077		5.684	0.0044		5.684	0.0002
										5.68	0.0113		5.68	0.0055		5.68	0.0032		5.68	0.0008				5.68	0.0113		5.68	0.0077		5.68	0.0044		5.68	0.0002
										5.676	0.0113		5.676	0.0055		5.676	0.0032		5.676	0.0008				5.676	0.0113		5.676	0.0078		5.676	0.0044		5.676	0.0002
										5.672	0.0113		5.672	0.0055		5.672	0.0032		5.672	0.0008				5.672	0.0113		5.672	0.0078		5.672	0.0044		5.672	0.0002
										5.668	0.0113		5.668	0.0055		5.668	0.0032		5.668	0.0008				5.668	0.0113		5.668	0.0078		5.668	0.0044		5.668	0.0002
										5.664	0.0113		5.664	0.0055		5.664	0.0032		5.664	0.0008				5.664	0.0113		5.664	0.0078		5.664	0.0045		5.664	0.0002
										5.66	0.0113		5.66	0.0055		5.66	0.0032		5.66	0.0008				5.66	0.0113		5.66	0.0078		5.66	0.0045		5.66	0.0002
										5.656	0.0113		5.656	0.0055		5.656	0.0032		5.656	0.0009				5.656	0.0113		5.656	0.0078		5.656	0.0045		5.656	0.0002
										5.652	0.0113		5.652	0.0055		5.652	0.0032		5.652	0.0009				5.652	0.0113		5.652	0.0078		5.652	0.0045		5.652	0.0002
										5.648	0.0113		5.648	0.0055		5.648	0.0032		5.648	0.0009				5.648	0.0113		5.648	0.0079		5.648	0.0045		5.648	0.0002
										5.644	0.0113		5.644	0.0055		5.644	0.0032		5.644	0.0009				5.644	0.0113		5.644	0.0079		5.644	0.0045		5.644	0.0002
										5.64	0.0113		5.64	0.0055		5.64	0.0033		5.64	0.0009				5.64	0.0113		5.64	0.0079		5.64	0.0045		5.64	0.0002
										5.636	0.0113		5.636	0.0055		5.636	0.0033		5.636	0.0009				5.636	0.0113		5.636	0.0079		5.636	0.0045		5.636	0.0002
										5.632	0.0113		5.632	0.0055		5.632	0.0032		5.632	0.0009				5.632	0.0113		5.632	0.0079		5.632	0.0045		5.632	0.0002
										5.628	0.0114		5.628	0.0055		5.628	0.0032		5.628	0.0009				5.628	0.0114		5.628	0.0079		5.628	0.0045		5.628	0.0002
										5.624	0.0115		5.624	0.0055		5.624	0.0032		5.624	0.0009				5.624	0.0115		5.624	0.0079		5.624	0.0045		5.624	0.0002
										5.62	0.0116		5.62	0.0055		5.62	0.0032		5.62	0.0009				5.62	0.0116		5.62	0.0079		5.62	0.0045		5.62	0.0002
										5.616	0.0116		5.616	0.0055		5.616	0.0032		5.616	0.001				5.616	0.0116		5.616	0.0079		5.616	0.0045		5.616	0.0002
										5.612	0.0116		5.612	0.0055		5.612	0.0032		5.612	0.001				5.612	0.0116		5.612	0.0079		5.612	0.0045		5.612	0.0002
										5.608	0.0116		5.608	0.0055		5.608	0.0033		5.608	0.001				5.608	0.0116		5.608	0.0079		5.608	0.0045		5.608	0.0002
										5.604	0.0116		5.604	0.0055		5.604	0.0033		5.604	0.001				5.604	0.0116		5.604	0.0079		5.604	0.0045		5.604	0.0002
										5.6	0.0116		5.6	0.0056		5.6	0.0033		5.6	0.001				5.6	0.0116		5.6	0.0079		5.6	0.0045		5.6	0.0002
										5.596	0.0116		5.596	0.0056		5.596	0.0034		5.596	0.001				5.596	0.0116		5.596	0.008		5.596	0.0045		5.596	0.0002
										5.592	0.0116		5.592	0.0056		5.592	0.0034		5.592	0.001				5.592	0.0116		5.592	0.008		5.592	0.0045		5.592	0.0002
										5.588	0.0116		5.588	0.0056		5.588	0.0035		5.588	0.001				5.588	0.0116		5.588	0.008		5.588	0.0045		5.588	0.0002
										5.584	0.0116		5.584	0.0056		5.584	0.0036		5.584	0.001				5.584	0.0116		5.584	0.008		5.584	0.0045		5.584	0.0002
										5.58	0.0116		5.58	0.0056		5.58	0.0037		5.58	0.001				5.58	0.0116		5.58	0.008		5.58	0.0045		5.58	0.0002
										5.576	0.0116		5.576	0.0056		5.576	0.0037		5.576	0.001				5.576	0.0116		5.576	0.008		5.576	0.0045		5.576	0.0002
										5.572	0.0116		5.572	0.0056		5.572	0.0037		5.572	0.001				5.572	0.0116		5.572	0.008		5.572	0.0045		5.572	0.0002
										5.568	0.0116		5.568	0.0056		5.568	0.0037		5.568	0.001				5.568	0.0116		5.568	0.0079		5.568	0.0045		5.568	0.0002
										5.564	0.0116		5.564	0.0056		5.564	0.0037		5.564	0.001				5.564	0.0116		5.564	0.0079		5.564	0.0045		5.564	0.0002
										5.56	0.0116		5.56	0.0056		5.56	0.0037		5.56	0.001				5.56	0.0116		5.56	0.0079		5.56	0.0045		5.56	0.0002
										5.556	0.0116		5.556	0.0056		5.556	0.0037		5.556	0.001				5.556	0.0116		5.556	0.0079		5.556	0.0045		5.556	0.0002
										5.552	0.0116		5.552	0.0056		5.552	0.0037		5.552	0.001				5.552	0.0116		5.552	0.0079		5.552	0.0045		5.552	0.0002
										5.548	0.0116		5.548	0.0056		5.548	0.0037		5.548	0.001				5.548	0.0116		5.548	0.0079		5.548	0.0045		5.548	0.0002
										5.544	0.0117		5.544	0.0056		5.544	0.0037		5.544	0.001				5.544	0.0117		5.544	0.0079		5.544	0.0045		5.544	0.0002
										5.54	0.0117		5.54	0.0056		5.54	0.0037		5.54	0.001				5.54	0.0117		5.54	0.0079		5.54	0.0045		5.54	0.0002
										5.536	0.0117		5.536	0.0056		5.536	0.0037		5.536	0.001				5.536	0.0117		5.536	0.0079		5.536	0.0045		5.536	0.0002
										5.532	0.0117		5.532	0.0056		5.532	0.0037		5.532	0.001				5.532	0.0117		5.532	0.0079		5.532	0.0046		5.532	0.0002
										5.528	0.0117		5.528	0.0056		5.528	0.0037		5.528	0.001				5.528	0.0117		5.528	0.0079		5.528	0.0046		5.528	0.0002
										5.524	0.0117		5.524	0.0056		5.524	0.0037		5.524	0.001				5.524	0.0117		5.524	0.0079		5.524	0.0046		5.524	0.0002
										5.52	0.0117		5.52	0.0057		5.52	0.0037		5.52	0.001				5.52	0.0117		5.52	0.0079		5.52	0.0046		5.52	0.0002
										5.516	0.0117		5.516	0.0057		5.516	0.0037		5.516	0.001				5.516	0.0117		5.516	0.0079		5.516	0.0046		5.516	0.0002
										5.512	0.0117		5.512	0.0058		5.512	0.0037		5.512	0.001				5.512	0.0117		5.512	0.008		5.512	0.0046		5.512	0.0002
										5.508	0.0117		5.508	0.0058		5.508	0.0037		5.508	0.001				5.508	0.0117		5.508	0.008		5.508	0.0047		5.508	0.0002
										5.504	0.0117		5.504	0.0059		5.504	0.0037		5.504	0.001				5.504	0.0117		5.504	0.008		5.504	0.0048		5.504	0.0002
										5.5	0.0118		5.5	0.0059		5.5	0.0037		5.5	0.001				5.5	0.0118		5.5	0.008		5.5	0.0048		5.5	0.0002
										5.496	0.0118		5.496	0.0059		5.496	0.0037		5.496	0.001				5.496	0.0118		5.496	0.008		5.496	0.0048		5.496	0.0002
										5.492	0.0118		5.492	0.0059		5.492	0.0037		5.492	0.001				5.492	0.0118		5.492	0.008		5.492	0.0048		5.492	0.0002
										5.488	0.0118		5.488	0.006		5.488	0.0037		5.488	0.001				5.488	0.0118		5.488	0.008		5.488	0.0048		5.488	0.0002
										5.484	0.0118		5.484	0.006		5.484	0.0037		5.484	0.001				5.484	0.0118		5.484	0.008		5.484	0.0048		5.484	0.0002
										5.48	0.0118		5.48	0.006		5.48	0.0038		5.48	0.001				5.48	0.0118		5.48	0.008		5.48	0.0048		5.48	0.0002
										5.476	0.0118		5.476	0.006		5.476	0.0038		5.476	0.001				5.476	0.0118		5.476	0.008		5.476	0.0049		5.476	0.0002
										5.472	0.0118		5.472	0.0061		5.472	0.0038		5.472	0.001				5.472	0.0118		5.472	0.008		5.472	0.0049		5.472	0.0002
										5.468	0.0118		5.468	0.0061		5.468	0.0038		5.468	0.001				5.468	0.0118		5.468	0.008		5.468	0.0049		5.468	0.0002
										5.464	0.0118		5.464	0.0061		5.464	0.0038		5.464	0.001				5.464	0.0118		5.464	0.008		5.464	0.0049		5.464	0.0002
										5.46	0.0118		5.46	0.0061		5.46	0.0039		5.46	0.001				5.46	0.0118		5.46	0.008		5.46	0.0049		5.46	0.0002
										5.456	0.0119		5.456	0.0061		5.456	0.0039		5.456	0.001				5.456	0.0119		5.456	0.008		5.456	0.0049		5.456	0.0002
										5.452	0.0119		5.452	0.0061		5.452	0.0039		5.452	0.001				5.452	0.0119		5.452	0.0082		5.452	0.0049		5.452	0.0002
										5.448	0.0119		5.448	0.0061		5.448	0.0039		5.448	0.001				5.448	0.0119		5.448	0.0082		5.448	0.0049		5.448	0.0002
										5.444	0.0119		5.444	0.0062		5.444	0.0039		5.444	0.001				5.444	0.0119		5.444	0.0082		5.444	0.0049		5.444	0.0002
										5.44	0.0119		5.44	0.0062		5.44	0.0039		5.44	0.001				5.44	0.0119		5.44	0.0082		5.44	0.0049		5.44	0.0002
										5.436	0.0119		5.436	0.0062		5.436	0.0039		5.436	0.001				5.436	0.0119		5.436	0.0082		5.436	0.0049		5.436	0.0002
										5.432	0.0119		5.432	0.0062		5.432	0.0039		5.432	0.001				5.432	0.0119		5.432	0.0082		5.432	0.0049		5.432	0.0002
										5.428	0.012		5.428	0.0062		5.428	0.0039		5.428	0.001				5.428	0.012		5.428	0.0082		5.428	0.0049		5.428	0.0002
										5.424	0.012		5.424	0.0063		5.424	0.0039		5.424	0.001				5.424	0.012		5.424	0.0082		5.424	0.005		5.424	0.0002
										5.42	0.012		5.42	0.0063		5.42	0.0039		5.42	0.001				5.42	0.012		5.42	0.0082		5.42	0.0051		5.42	0.0002
										5.416	0.0122		5.416	0.0064		5.416	0.0039		5.416	0.001				5.416	0.0122		5.416	0.0082		5.416	0.0051		5.416	0.0002
										5.412	0.0122		5.412	0.0064		5.412	0.0039		5.412	0.001				5.412	0.0122		5.412	0.0083		5.412	0.0051		5.412	0.0002
										5.408	0.0122		5.408	0.0064		5.408	0.0039		5.408	0.001				5.408	0.0122		5.408	0.0083		5.408	0.0051		5.408	0.0002
										5.404	0.0122		5.404	0.0064		5.404	0.0039		5.404	0.001				5.404	0.0122		5.404	0.0083		5.404	0.0051		5.404	0.0002
										5.4	0.0122		5.4	0.0065		5.4	0.0039		5.4	0.001				5.4	0.0122		5.4	0.0083		5.4	0.0051		5.4	0.0002
										5.396	0.0122		5.396	0.0066		5.396	0.0039		5.396	0.001				5.396	0.0122		5.396	0.0084		5.396	0.0051		5.396	0.0002
										5.392	0.0123		5.392	0.0067		5.392	0.0039		5.392	0.001				5.392	0.0123		5.392	0.0084		5.392	0.0052		5.392	0.0002
										5.388	0.0123		5.388	0.0067		5.388	0.0039		5.388	0.001				5.388	0.0123		5.388	0.0084		5.388	0.0052		5.388	0.0002
										5.384	0.0124		5.384	0.0067		5.384	0.0039		5.384	0.001				5.384	0.0124		5.384	0.0084		5.384	0.0052		5.384	0.0002
										5.38	0.0124		5.38	0.0068		5.38	0.0039		5.38	0.001				5.38	0.0124		5.38	0.0084		5.38	0.0052		5.38	0.0002
										5.376	0.0124		5.376	0.0068		5.376	0.0039		5.376	0.001				5.376	0.0124		5.376	0.0084		5.376	0.0052		5.376	0.0002
										5.372	0.0124		5.372	0.0068		5.372	0.004		5.372	0.001				5.372	0.0124		5.372	0.0084		5.372	0.0052		5.372	0.0002
										5.368	0.0124		5.368	0.007		5.368	0.004		5.368	0.001				5.368	0.0124		5.368	0.0084		5.368	0.0052		5.368	0.0002
										5.364	0.0124		5.364	0.007		5.364	0.004		5.364	0.001				5.364	0.0124		5.364	0.0084		5.364	0.0054		5.364	0.0002
										5.36	0.0124		5.36	0.0071		5.36	0.004		5.36	0.001				5.36	0.0124		5.36	0.0084		5.36	0.0054		5.36	0.0002
										5.356	0.0124		5.356	0.0071		5.356	0.004		5.356	0.001				5.356	0.0124		5.356	0.0084		5.356	0.0054		5.356	0.0002
										5.352	0.0124		5.352	0.0071		5.352	0.004		5.352	0.001				5.352	0.0124		5.352	0.0085		5.352	0.0054		5.352	0.0002
										5.348	0.0124		5.348	0.0071		5.348	0.004		5.348	0.001				5.348	0.0124		5.348	0.0085		5.348	0.0054		5.348	0.0002
										5.344	0.0124		5.344	0.0071		5.344	0.004		5.344	0.001				5.344	0.0124		5.344	0.0085		5.344	0.0054		5.344	0.0002
										5.34	0.0124		5.34	0.0071		5.34	0.004		5.34	0.001				5.34	0.0124		5.34	0.0086		5.34	0.0054		5.34	0.0002
										5.336	0.0124		5.336	0.0072		5.336	0.004		5.336	0.001				5.336	0.0124		5.336	0.0086		5.336	0.0054		5.336	0.0002
										5.332	0.0124		5.332	0.0073		5.332	0.004		5.332	0.001				5.332	0.0124		5.332	0.0086		5.332	0.0055		5.332	0.0002
										5.328	0.0124		5.328	0.0073		5.328	0.004		5.328	0.001				5.328	0.0124		5.328	0.0086		5.328	0.0055		5.328	0.0002
										5.324	0.0124		5.324	0.0073		5.324	0.004		5.324	0.001				5.324	0.0124		5.324	0.0086		5.324	0.0055		5.324	0.0002
										5.32	0.0124		5.32	0.0073		5.32	0.004		5.32	0.001				5.32	0.0124		5.32	0.0086		5.32	0.0055		5.32	0.0002
										5.316	0.0124		5.316	0.0073		5.316	0.004		5.316	0.001				5.316	0.0124		5.316	0.0086		5.316	0.0055		5.316	0.0002
										5.312	0.0124		5.312	0.0073		5.312	0.004		5.312	0.001				5.312	0.0124		5.312	0.0086		5.312	0.0055		5.312	0.0002
										5.308	0.0124		5.308	0.0074		5.308	0.004		5.308	0.001				5.308	0.0124		5.308	0.0086		5.308	0.0056		5.308	0.0002
										5.304	0.0123		5.304	0.0074		5.304	0.004		5.304	0.001				5.304	0.0123		5.304	0.0086		5.304	0.0056		5.304	0.0002
										5.3	0.0123		5.3	0.0075		5.3	0.004		5.3	0.001				5.3	0.0123		5.3	0.0086		5.3	0.0056		5.3	0.0002
										5.296	0.0123		5.296	0.0075		5.296	0.004		5.296	0.001				5.296	0.0123		5.296	0.0086		5.296	0.0056		5.296	0.0002
										5.292	0.0123		5.292	0.0075		5.292	0.004		5.292	0.001				5.292	0.0123		5.292	0.0086		5.292	0.0056		5.292	0.0002
										5.288	0.0123		5.288	0.0075		5.288	0.004		5.288	0.001				5.288	0.0123		5.288	0.0086		5.288	0.0056		5.288	0.0002
										5.284	0.0124		5.284	0.0075		5.284	0.004		5.284	0.001				5.284	0.0124		5.284	0.0086		5.284	0.0057		5.284	0.0002
										5.28	0.0124		5.28	0.0075		5.28	0.004		5.28	0.001				5.28	0.0124		5.28	0.0086		5.28	0.0057		5.28	0.0002
										5.276	0.0124		5.276	0.0075		5.276	0.004		5.276	0.001				5.276	0.0124		5.276	0.0086		5.276	0.0057		5.276	0.0002
										5.272	0.0124		5.272	0.0075		5.272	0.004		5.272	0.001				5.272	0.0124		5.272	0.0086		5.272	0.0057		5.272	0.0002
										5.268	0.0124		5.268	0.0076		5.268	0.004		5.268	0.001				5.268	0.0124		5.268	0.0087		5.268	0.0056		5.268	0.0002
										5.264	0.0124		5.264	0.0076		5.264	0.004		5.264	0.001				5.264	0.0124		5.264	0.0087		5.264	0.0056		5.264	0.0002
										5.26	0.0124		5.26	0.0076		5.26	0.004		5.26	0.001				5.26	0.0124		5.26	0.0087		5.26	0.0056		5.26	0.0002
										5.256	0.0124		5.256	0.0076		5.256	0.004		5.256	0.001				5.256	0.0124		5.256	0.0087		5.256	0.0056		5.256	0.0002
										5.252	0.0124		5.252	0.0076		5.252	0.004		5.252	0.001				5.252	0.0124		5.252	0.0087		5.252	0.0056		5.252	0.0002
										5.248	0.0124		5.248	0.0076		5.248	0.004		5.248	0.001				5.248	0.0124		5.248	0.0087		5.248	0.0056		5.248	0.0002
										5.244	0.0125		5.244	0.0076		5.244	0.004		5.244	0.001				5.244	0.0125		5.244	0.0087		5.244	0.0056		5.244	0.0002
										5.24	0.0125		5.24	0.0076		5.24	0.004		5.24	0.001				5.24	0.0125		5.24	0.0087		5.24	0.0056		5.24	0.0002
										5.236	0.0125		5.236	0.0076		5.236	0.004		5.236	0.001				5.236	0.0125		5.236	0.0088		5.236	0.0056		5.236	0.0002
										5.232	0.0126		5.232	0.0076		5.232	0.004		5.232	0.0011				5.232	0.0126		5.232	0.0088		5.232	0.0056		5.232	0.0002
										5.228	0.0126		5.228	0.0076		5.228	0.004		5.228	0.0011				5.228	0.0126		5.228	0.0088		5.228	0.0056		5.228	0.0002
										5.224	0.0126		5.224	0.0076		5.224	0.004		5.224	0.0011				5.224	0.0126		5.224	0.0089		5.224	0.0056		5.224	0.0002
										5.22	0.0126		5.22	0.0076		5.22	0.004		5.22	0.0012				5.22	0.0126		5.22	0.0089		5.22	0.0056		5.22	0.0002
										5.216	0.0126		5.216	0.0076		5.216	0.004		5.216	0.0012				5.216	0.0126		5.216	0.0089		5.216	0.0056		5.216	0.0002
										5.212	0.0126		5.212	0.0076		5.212	0.004		5.212	0.0012				5.212	0.0126		5.212	0.0089		5.212	0.0057		5.212	0.0002
										5.208	0.0126		5.208	0.0077		5.208	0.004		5.208	0.0012				5.208	0.0126		5.208	0.0089		5.208	0.0057		5.208	0.0002
										5.204	0.0126		5.204	0.0078		5.204	0.004		5.204	0.0012				5.204	0.0126		5.204	0.0089		5.204	0.0058		5.204	0.0002
										5.2	0.0127		5.2	0.0078		5.2	0.004		5.2	0.0012				5.2	0.0127		5.2	0.0089		5.2	0.0058		5.2	0.0002
										5.196	0.0127		5.196	0.0078		5.196	0.004		5.196	0.0012				5.196	0.0127		5.196	0.0089		5.196	0.0058		5.196	0.0002
										5.192	0.0127		5.192	0.0078		5.192	0.004		5.192	0.0013				5.192	0.0127		5.192	0.0089		5.192	0.0058		5.192	0.0002
										5.188	0.0127		5.188	0.0078		5.188	0.004		5.188	0.0013				5.188	0.0127		5.188	0.009		5.188	0.0058		5.188	0.0002
										5.184	0.0127		5.184	0.0078		5.184	0.004		5.184	0.0013				5.184	0.0127		5.184	0.009		5.184	0.0058		5.184	0.0002
										5.18	0.0127		5.18	0.0078		5.18	0.004		5.18	0.0013				5.18	0.0127		5.18	0.009		5.18	0.0058		5.18	0.0002
										5.176	0.0127		5.176	0.0078		5.176	0.004		5.176	0.0014				5.176	0.0127		5.176	0.009		5.176	0.0058		5.176	0.0002
										5.172	0.0127		5.172	0.0078		5.172	0.004		5.172	0.0014				5.172	0.0127		5.172	0.0089		5.172	0.0059		5.172	0.0002
										5.168	0.0128		5.168	0.0078		5.168	0.004		5.168	0.0014				5.168	0.0128		5.168	0.0089		5.168	0.0059		5.168	0.0002
										5.164	0.0128		5.164	0.0078		5.164	0.004		5.164	0.0014				5.164	0.0128		5.164	0.0089		5.164	0.0059		5.164	0.0002
										5.16	0.0128		5.16	0.0078		5.16	0.004		5.16	0.0014				5.16	0.0128		5.16	0.0089		5.16	0.0059		5.16	0.0002
										5.156	0.0128		5.156	0.0078		5.156	0.004		5.156	0.0014				5.156	0.0128		5.156	0.0089		5.156	0.006		5.156	0.0002
										5.152	0.0128		5.152	0.0078		5.152	0.004		5.152	0.0014				5.152	0.0128		5.152	0.0089		5.152	0.006		5.152	0.0002
										5.148	0.0128		5.148	0.0078		5.148	0.004		5.148	0.0014				5.148	0.0128		5.148	0.0089		5.148	0.006		5.148	0.0002
										5.144	0.0128		5.144	0.0078		5.144	0.004		5.144	0.0014				5.144	0.0128		5.144	0.0089		5.144	0.006		5.144	0.0002
										5.14	0.0128		5.14	0.0079		5.14	0.004		5.14	0.0014				5.14	0.0128		5.14	0.0089		5.14	0.006		5.14	0.0002
										5.136	0.0129		5.136	0.0079		5.136	0.0041		5.136	0.0014				5.136	0.0129		5.136	0.0089		5.136	0.006		5.136	0.0002
										5.132	0.0129		5.132	0.0079		5.132	0.0041		5.132	0.0014				5.132	0.0129		5.132	0.009		5.132	0.006		5.132	0.0002
										5.128	0.0129		5.128	0.008		5.128	0.0041		5.128	0.0014				5.128	0.0129		5.128	0.009		5.128	0.006		5.128	0.0002
										5.124	0.0129		5.124	0.008		5.124	0.0041		5.124	0.0014				5.124	0.0129		5.124	0.009		5.124	0.006		5.124	0.0002
										5.12	0.0129		5.12	0.008		5.12	0.0041		5.12	0.0014				5.12	0.0129		5.12	0.009		5.12	0.006		5.12	0.0002
										5.116	0.013		5.116	0.008		5.116	0.0041		5.116	0.0014				5.116	0.013		5.116	0.009		5.116	0.0062		5.116	0.0002
										5.112	0.013		5.112	0.008		5.112	0.0041		5.112	0.0014				5.112	0.013		5.112	0.009		5.112	0.0062		5.112	0.0002
										5.108	0.013		5.108	0.008		5.108	0.0041		5.108	0.0014				5.108	0.013		5.108	0.009		5.108	0.0062		5.108	0.0002
										5.104	0.013		5.104	0.0079		5.104	0.0041		5.104	0.0014				5.104	0.013		5.104	0.009		5.104	0.0062		5.104	0.0002
										5.1	0.013		5.1	0.008		5.1	0.0041		5.1	0.0014				5.1	0.013		5.1	0.009		5.1	0.0062		5.1	0.0002
										5.096	0.013		5.096	0.008		5.096	0.0041		5.096	0.0014				5.096	0.013		5.096	0.009		5.096	0.0062		5.096	0.0002
										5.092	0.013		5.092	0.008		5.092	0.0041		5.092	0.0014				5.092	0.013		5.092	0.009		5.092	0.0062		5.092	0.0002
										5.088	0.013		5.088	0.008		5.088	0.0041		5.088	0.0014				5.088	0.013		5.088	0.009		5.088	0.0062		5.088	0.0002
										5.084	0.0131		5.084	0.008		5.084	0.0041		5.084	0.0014				5.084	0.0131		5.084	0.009		5.084	0.0062		5.084	0.0002
										5.08	0.0131		5.08	0.008		5.08	0.0041		5.08	0.0014				5.08	0.0131		5.08	0.009		5.08	0.0062		5.08	0.0002
										5.076	0.0131		5.076	0.008		5.076	0.0041		5.076	0.0014				5.076	0.0131		5.076	0.009		5.076	0.0062		5.076	0.0002
										5.072	0.0131		5.072	0.008		5.072	0.0041		5.072	0.0014				5.072	0.0131		5.072	0.009		5.072	0.0062		5.072	0.0002
										5.068	0.0131		5.068	0.008		5.068	0.0041		5.068	0.0014				5.068	0.0131		5.068	0.009		5.068	0.0062		5.068	0.0002
										5.064	0.0131		5.064	0.008		5.064	0.0041		5.064	0.0014				5.064	0.0131		5.064	0.0091		5.064	0.0062		5.064	0.0002
										5.06	0.0131		5.06	0.0081		5.06	0.0041		5.06	0.0014				5.06	0.0131		5.06	0.0091		5.06	0.0062		5.06	0.0002
										5.056	0.0132		5.056	0.0081		5.056	0.0041		5.056	0.0014				5.056	0.0132		5.056	0.0092		5.056	0.0062		5.056	0.0002
										5.052	0.0132		5.052	0.0081		5.052	0.0041		5.052	0.0014				5.052	0.0132		5.052	0.0092		5.052	0.0062		5.052	0.0002
										5.048	0.0132		5.048	0.0081		5.048	0.0041		5.048	0.0014				5.048	0.0132		5.048	0.0092		5.048	0.0063		5.048	0.0002
										5.044	0.0133		5.044	0.0082		5.044	0.0041		5.044	0.0014				5.044	0.0133		5.044	0.0093		5.044	0.0063		5.044	0.0002
										5.04	0.0134		5.04	0.0082		5.04	0.0041		5.04	0.0014				5.04	0.0134		5.04	0.0093		5.04	0.0063		5.04	0.0002
										5.036	0.0134		5.036	0.0082		5.036	0.0041		5.036	0.0014				5.036	0.0134		5.036	0.0095		5.036	0.0063		5.036	0.0002
										5.032	0.0134		5.032	0.0082		5.032	0.0041		5.032	0.0014				5.032	0.0134		5.032	0.0095		5.032	0.0063		5.032	0.0002
										5.028	0.0134		5.028	0.0082		5.028	0.0041		5.028	0.0014				5.028	0.0134		5.028	0.0095		5.028	0.0063		5.028	0.0002
										5.024	0.0134		5.024	0.0082		5.024	0.0041		5.024	0.0014				5.024	0.0134		5.024	0.0095		5.024	0.0063		5.024	0.0002
										5.02	0.0134		5.02	0.0082		5.02	0.0041		5.02	0.0014				5.02	0.0134		5.02	0.0095		5.02	0.0063		5.02	0.0002
										5.016	0.0134		5.016	0.0082		5.016	0.0041		5.016	0.0014				5.016	0.0134		5.016	0.0096		5.016	0.0063		5.016	0.0002
										5.012	0.0134		5.012	0.0082		5.012	0.0041		5.012	0.0014				5.012	0.0134		5.012	0.0098		5.012	0.0062		5.012	0.0002
										5.008	0.0134		5.008	0.0082		5.008	0.0042		5.008	0.0014				5.008	0.0134		5.008	0.0098		5.008	0.0062		5.008	0.0002
										5.004	0.0134		5.004	0.0082		5.004	0.0043		5.004	0.0014				5.004	0.0134		5.004	0.0099		5.004	0.0061		5.004	0.0002
										5	0.0134		5	0.0082		5	0.0043		5	0.0014				5	0.0134		5	0.01		5	0.0061		5	0.0002
										4.996	0.0134		4.996	0.0082		4.996	0.0044		4.996	0.0014				4.996	0.0134		4.996	0.01		4.996	0.0061		4.996	0.0002
										4.992	0.0134		4.992	0.0082		4.992	0.0044		4.992	0.0014				4.992	0.0134		4.992	0.0101		4.992	0.0061		4.992	0.0002
										4.988	0.0134		4.988	0.0082		4.988	0.0044		4.988	0.0014				4.988	0.0134		4.988	0.0101		4.988	0.0061		4.988	0.0002
										4.984	0.0134		4.984	0.0082		4.984	0.0044		4.984	0.0014				4.984	0.0134		4.984	0.0101		4.984	0.0061		4.984	0.0002
										4.98	0.0135		4.98	0.0082		4.98	0.0044		4.98	0.0014				4.98	0.0135		4.98	0.0101		4.98	0.0061		4.98	0.0002
										4.976	0.0135		4.976	0.0083		4.976	0.0044		4.976	0.0014				4.976	0.0135		4.976	0.0101		4.976	0.0062		4.976	0.0002
										4.972	0.0135		4.972	0.0083		4.972	0.0044		4.972	0.0014				4.972	0.0135		4.972	0.0101		4.972	0.0062		4.972	0.0002
										4.968	0.0135		4.968	0.0083		4.968	0.0044		4.968	0.0014				4.968	0.0135		4.968	0.0101		4.968	0.0062		4.968	0.0002
										4.964	0.0135		4.964	0.0083		4.964	0.0044		4.964	0.0014				4.964	0.0135		4.964	0.0101		4.964	0.0062		4.964	0.0002
										4.96	0.0135		4.96	0.0083		4.96	0.0044		4.96	0.0014				4.96	0.0135		4.96	0.0101		4.96	0.0062		4.96	0.0002
										4.956	0.0135		4.956	0.0083		4.956	0.0044		4.956	0.0014				4.956	0.0135		4.956	0.0101		4.956	0.0062		4.956	0.0002
										4.952	0.0135		4.952	0.0082		4.952	0.0044		4.952	0.0014				4.952	0.0135		4.952	0.0102		4.952	0.0062		4.952	0.0002
										4.948	0.0135		4.948	0.0082		4.948	0.0044		4.948	0.0014				4.948	0.0135		4.948	0.0102		4.948	0.0062		4.948	0.0002
										4.944	0.0135		4.944	0.0082		4.944	0.0044		4.944	0.0014				4.944	0.0135		4.944	0.0103		4.944	0.0062		4.944	0.0002
										4.94	0.0135		4.94	0.0082		4.94	0.0044		4.94	0.0014				4.94	0.0135		4.94	0.0103		4.94	0.0062		4.94	0.0002
										4.936	0.0135		4.936	0.0082		4.936	0.0044		4.936	0.0014				4.936	0.0135		4.936	0.0103		4.936	0.0062		4.936	0.0002
										4.932	0.0135		4.932	0.0082		4.932	0.0045		4.932	0.0014				4.932	0.0135		4.932	0.0104		4.932	0.0062		4.932	0.0002
										4.928	0.0135		4.928	0.0082		4.928	0.0045		4.928	0.0014				4.928	0.0135		4.928	0.0104		4.928	0.0062		4.928	0.0002
										4.924	0.0136		4.924	0.0082		4.924	0.0045		4.924	0.0014				4.924	0.0136		4.924	0.0105		4.924	0.0063		4.924	0.0002
										4.92	0.0136		4.92	0.0082		4.92	0.0045		4.92	0.0014				4.92	0.0136		4.92	0.0105		4.92	0.0063		4.92	0.0002
										4.916	0.0135		4.916	0.0082		4.916	0.0045		4.916	0.0014				4.916	0.0135		4.916	0.0106		4.916	0.0063		4.916	0.0002
										4.912	0.0136		4.912	0.0082		4.912	0.0045		4.912	0.0014				4.912	0.0136		4.912	0.0106		4.912	0.0063		4.912	0.0002
										4.908	0.0136		4.908	0.0082		4.908	0.0045		4.908	0.0014				4.908	0.0136		4.908	0.0106		4.908	0.0063		4.908	0.0002
										4.904	0.0136		4.904	0.0082		4.904	0.0045		4.904	0.0014				4.904	0.0136		4.904	0.0106		4.904	0.0063		4.904	0.0002
										4.9	0.0136		4.9	0.0082		4.9	0.0045		4.9	0.0014				4.9	0.0136		4.9	0.0108		4.9	0.0063		4.9	0.0002
										4.896	0.0136		4.896	0.0082		4.896	0.0045		4.896	0.0014				4.896	0.0136		4.896	0.0108		4.896	0.0063		4.896	0.0002
										4.892	0.0136		4.892	0.0083		4.892	0.0045		4.892	0.0014				4.892	0.0136		4.892	0.0108		4.892	0.0063		4.892	0.0002
										4.888	0.0136		4.888	0.0083		4.888	0.0045		4.888	0.0014				4.888	0.0136		4.888	0.0109		4.888	0.0063		4.888	0.0002
										4.884	0.0139		4.884	0.0083		4.884	0.0045		4.884	0.0014				4.884	0.0139		4.884	0.0109		4.884	0.0063		4.884	0.0002
										4.88	0.014		4.88	0.0084		4.88	0.0045		4.88	0.0014				4.88	0.014		4.88	0.0109		4.88	0.0063		4.88	0.0002
										4.876	0.014		4.876	0.0084		4.876	0.0045		4.876	0.0014				4.876	0.014		4.876	0.0109		4.876	0.0064		4.876	0.0002
										4.872	0.014		4.872	0.0084		4.872	0.0045		4.872	0.0014				4.872	0.014		4.872	0.0109		4.872	0.0064		4.872	0.0002
										4.868	0.0142		4.868	0.0084		4.868	0.0046		4.868	0.0014				4.868	0.0142		4.868	0.0109		4.868	0.0064		4.868	0.0002
										4.864	0.0143		4.864	0.0085		4.864	0.0046		4.864	0.0014				4.864	0.0143		4.864	0.011		4.864	0.0064		4.864	0.0002
										4.86	0.0143		4.86	0.0086		4.86	0.0046		4.86	0.0014				4.86	0.0143		4.86	0.011		4.86	0.0064		4.86	0.0002
										4.856	0.0143		4.856	0.0086		4.856	0.0046		4.856	0.0014				4.856	0.0143		4.856	0.011		4.856	0.0064		4.856	0.0002
										4.852	0.0143		4.852	0.0086		4.852	0.0046		4.852	0.0014				4.852	0.0143		4.852	0.011		4.852	0.0064		4.852	0.0002
										4.848	0.0143		4.848	0.0086		4.848	0.0046		4.848	0.0014				4.848	0.0143		4.848	0.011		4.848	0.0064		4.848	0.0002
										4.844	0.0144		4.844	0.0087		4.844	0.0046		4.844	0.0014				4.844	0.0144		4.844	0.0111		4.844	0.0064		4.844	0.0002
										4.84	0.0145		4.84	0.0087		4.84	0.0046		4.84	0.0014				4.84	0.0145		4.84	0.0111		4.84	0.0064		4.84	0.0002
										4.836	0.0145		4.836	0.0087		4.836	0.0046		4.836	0.0014				4.836	0.0145		4.836	0.0111		4.836	0.0064		4.836	0.0002
										4.832	0.0146		4.832	0.0087		4.832	0.0046		4.832	0.0014				4.832	0.0146		4.832	0.0111		4.832	0.0064		4.832	0.0002
										4.828	0.0146		4.828	0.0087		4.828	0.0046		4.828	0.0014				4.828	0.0146		4.828	0.0112		4.828	0.0064		4.828	0.0002
										4.824	0.0146		4.824	0.0087		4.824	0.0046		4.824	0.0014				4.824	0.0146		4.824	0.0112		4.824	0.0064		4.824	0.0002
										4.82	0.0146		4.82	0.0087		4.82	0.0046		4.82	0.0014				4.82	0.0146		4.82	0.0112		4.82	0.0064		4.82	0.0002
										4.816	0.0146		4.816	0.0087		4.816	0.0046		4.816	0.0014				4.816	0.0146		4.816	0.0112		4.816	0.0064		4.816	0.0002
										4.812	0.0147		4.812	0.0086		4.812	0.0046		4.812	0.0014				4.812	0.0147		4.812	0.0112		4.812	0.0064		4.812	0.0002
										4.808	0.0149		4.808	0.0086		4.808	0.0046		4.808	0.0014				4.808	0.0149		4.808	0.0112		4.808	0.0064		4.808	0.0002
										4.804	0.0149		4.804	0.0086		4.804	0.0046		4.804	0.0014				4.804	0.0149		4.804	0.0112		4.804	0.0064		4.804	0.0002
										4.8	0.015		4.8	0.0086		4.8	0.0046		4.8	0.0014				4.8	0.015		4.8	0.0112		4.8	0.0064		4.8	0.0002
										4.796	0.015		4.796	0.0086		4.796	0.0046		4.796	0.0014				4.796	0.015		4.796	0.0112		4.796	0.0064		4.796	0.0002
										4.792	0.015		4.792	0.0086		4.792	0.0046		4.792	0.0014				4.792	0.015		4.792	0.0112		4.792	0.0064		4.792	0.0002
										4.788	0.015		4.788	0.0087		4.788	0.0046		4.788	0.0014				4.788	0.015		4.788	0.0112		4.788	0.0064		4.788	0.0002
										4.784	0.015		4.784	0.0087		4.784	0.0046		4.784	0.0014				4.784	0.015		4.784	0.0112		4.784	0.0064		4.784	0.0002
										4.78	0.015		4.78	0.0087		4.78	0.0046		4.78	0.0014				4.78	0.015		4.78	0.0112		4.78	0.0064		4.78	0.0002
										4.776	0.015		4.776	0.0087		4.776	0.0046		4.776	0.0014				4.776	0.015		4.776	0.0113		4.776	0.0064		4.776	0.0002
										4.772	0.015		4.772	0.0087		4.772	0.0046		4.772	0.0014				4.772	0.015		4.772	0.0113		4.772	0.0064		4.772	0.0002
										4.768	0.015		4.768	0.0087		4.768	0.0046		4.768	0.0014				4.768	0.015		4.768	0.0114		4.768	0.0065		4.768	0.0002
										4.764	0.015		4.764	0.0087		4.764	0.0046		4.764	0.0014				4.764	0.015		4.764	0.0115		4.764	0.0065		4.764	0.0002
										4.76	0.0151		4.76	0.0087		4.76	0.0046		4.76	0.0014				4.76	0.0151		4.76	0.0115		4.76	0.0065		4.76	0.0002
										4.756	0.0151		4.756	0.0087		4.756	0.0046		4.756	0.0014				4.756	0.0151		4.756	0.0115		4.756	0.0065		4.756	0.0002
										4.752	0.0151		4.752	0.0087		4.752	0.0046		4.752	0.0014				4.752	0.0151		4.752	0.0115		4.752	0.0065		4.752	0.0002
										4.748	0.0151		4.748	0.0087		4.748	0.0046		4.748	0.0014				4.748	0.0151		4.748	0.0115		4.748	0.0065		4.748	0.0002
										4.744	0.0151		4.744	0.0087		4.744	0.0046		4.744	0.0014				4.744	0.0151		4.744	0.0115		4.744	0.0065		4.744	0.0002
										4.74	0.0152		4.74	0.0087		4.74	0.0046		4.74	0.0014				4.74	0.0152		4.74	0.0116		4.74	0.0066		4.74	0.0002
										4.736	0.0152		4.736	0.0088		4.736	0.0046		4.736	0.0014				4.736	0.0152		4.736	0.0116		4.736	0.0066		4.736	0.0002
										4.732	0.0152		4.732	0.0088		4.732	0.0046		4.732	0.0014				4.732	0.0152		4.732	0.0117		4.732	0.0066		4.732	0.0002
										4.728	0.0152		4.728	0.0088		4.728	0.0046		4.728	0.0014				4.728	0.0152		4.728	0.0117		4.728	0.0066		4.728	0.0002
										4.724	0.0153		4.724	0.0088		4.724	0.0047		4.724	0.0014				4.724	0.0153		4.724	0.0117		4.724	0.0066		4.724	0.0002
										4.72	0.0153		4.72	0.0088		4.72	0.0047		4.72	0.0014				4.72	0.0153		4.72	0.0117		4.72	0.0066		4.72	0.0002
										4.716	0.0153		4.716	0.0088		4.716	0.0047		4.716	0.0014				4.716	0.0153		4.716	0.0118		4.716	0.0066		4.716	0.0002
										4.712	0.0153		4.712	0.0088		4.712	0.0047		4.712	0.0014				4.712	0.0153		4.712	0.0118		4.712	0.0066		4.712	0.0002
										4.708	0.0153		4.708	0.0088		4.708	0.0047		4.708	0.0014				4.708	0.0153		4.708	0.0118		4.708	0.0066		4.708	0.0002
										4.704	0.0153		4.704	0.0088		4.704	0.0048		4.704	0.0014				4.704	0.0153		4.704	0.0118		4.704	0.0066		4.704	0.0002
										4.7	0.0155		4.7	0.0088		4.7	0.0048		4.7	0.0014				4.7	0.0155		4.7	0.0119		4.7	0.0066		4.7	0.0002
										4.696	0.0155		4.696	0.0088		4.696	0.0048		4.696	0.0015				4.696	0.0155		4.696	0.012		4.696	0.0066		4.696	0.0002
										4.692	0.0155		4.692	0.0088		4.692	0.0048		4.692	0.0015				4.692	0.0155		4.692	0.012		4.692	0.0066		4.692	0.0002
										4.688	0.0155		4.688	0.0088		4.688	0.0048		4.688	0.0015				4.688	0.0155		4.688	0.012		4.688	0.0066		4.688	0.0002
										4.684	0.0156		4.684	0.0088		4.684	0.0049		4.684	0.0015				4.684	0.0156		4.684	0.012		4.684	0.0066		4.684	0.0002
										4.68	0.0156		4.68	0.0088		4.68	0.0049		4.68	0.0015				4.68	0.0156		4.68	0.012		4.68	0.0066		4.68	0.0002
										4.676	0.016		4.676	0.0087		4.676	0.0049		4.676	0.0015				4.676	0.016		4.676	0.012		4.676	0.0066		4.676	0.0002
										4.672	0.016		4.672	0.0089		4.672	0.0049		4.672	0.0015				4.672	0.016		4.672	0.012		4.672	0.0066		4.672	0.0002
										4.668	0.016		4.668	0.0089		4.668	0.0049		4.668	0.0015				4.668	0.016		4.668	0.0121		4.668	0.0066		4.668	0.0002
										4.664	0.0161		4.664	0.0089		4.664	0.0049		4.664	0.0015				4.664	0.0161		4.664	0.0121		4.664	0.0066		4.664	0.0002
										4.66	0.0161		4.66	0.0089		4.66	0.0049		4.66	0.0015				4.66	0.0161		4.66	0.0121		4.66	0.0065		4.66	0.0002
										4.656	0.0161		4.656	0.009		4.656	0.0049		4.656	0.0015				4.656	0.0161		4.656	0.0121		4.656	0.0066		4.656	0.0002
										4.652	0.0162		4.652	0.009		4.652	0.0049		4.652	0.0016				4.652	0.0162		4.652	0.0121		4.652	0.0066		4.652	0.0002
										4.648	0.0162		4.648	0.009		4.648	0.0049		4.648	0.0016				4.648	0.0162		4.648	0.0121		4.648	0.0066		4.648	0.0002
										4.644	0.0162		4.644	0.009		4.644	0.0049		4.644	0.0016				4.644	0.0162		4.644	0.0121		4.644	0.0066		4.644	0.0002
										4.64	0.0162		4.64	0.009		4.64	0.0049		4.64	0.0016				4.64	0.0162		4.64	0.0121		4.64	0.0066		4.64	0.0002
										4.636	0.0162		4.636	0.009		4.636	0.0049		4.636	0.0016				4.636	0.0162		4.636	0.0122		4.636	0.0066		4.636	0.0002
										4.632	0.0163		4.632	0.009		4.632	0.005		4.632	0.0016				4.632	0.0163		4.632	0.0122		4.632	0.0067		4.632	0.0002
										4.628	0.0167		4.628	0.009		4.628	0.0051		4.628	0.0016				4.628	0.0167		4.628	0.0123		4.628	0.0067		4.628	0.0002
										4.624	0.0168		4.624	0.009		4.624	0.0051		4.624	0.0016				4.624	0.0168		4.624	0.0123		4.624	0.0067		4.624	0.0002
										4.62	0.0168		4.62	0.009		4.62	0.0051		4.62	0.0016				4.62	0.0168		4.62	0.0123		4.62	0.0067		4.62	0.0002
										4.616	0.0168		4.616	0.009		4.616	0.0051		4.616	0.0016				4.616	0.0168		4.616	0.0122		4.616	0.0067		4.616	0.0002
										4.612	0.0168		4.612	0.009		4.612	0.0051		4.612	0.0016				4.612	0.0168		4.612	0.0122		4.612	0.0067		4.612	0.0002
										4.608	0.0168		4.608	0.009		4.608	0.0051		4.608	0.0016				4.608	0.0168		4.608	0.0122		4.608	0.0068		4.608	0.0002
										4.604	0.0168		4.604	0.0091		4.604	0.0051		4.604	0.0016				4.604	0.0168		4.604	0.0122		4.604	0.0068		4.604	0.0002
										4.6	0.0171		4.6	0.0091		4.6	0.0053		4.6	0.0016				4.6	0.0171		4.6	0.0123		4.6	0.0068		4.6	0.0002
										4.596	0.0172		4.596	0.0091		4.596	0.0053		4.596	0.0015				4.596	0.0172		4.596	0.0124		4.596	0.0067		4.596	0.0002
										4.592	0.0173		4.592	0.0091		4.592	0.0053		4.592	0.0015				4.592	0.0173		4.592	0.0124		4.592	0.0067		4.592	0.0002
										4.588	0.0173		4.588	0.0091		4.588	0.0054		4.588	0.0015				4.588	0.0173		4.588	0.0125		4.588	0.0067		4.588	0.0002
										4.584	0.0173		4.584	0.0091		4.584	0.0055		4.584	0.0015				4.584	0.0173		4.584	0.0125		4.584	0.0067		4.584	0.0002
										4.58	0.0174		4.58	0.0091		4.58	0.0055		4.58	0.0015				4.58	0.0174		4.58	0.0126		4.58	0.0067		4.58	0.0002
										4.576	0.0176		4.576	0.0091		4.576	0.0056		4.576	0.0015				4.576	0.0176		4.576	0.0126		4.576	0.0067		4.576	0.0002
										4.572	0.0176		4.572	0.0091		4.572	0.0056		4.572	0.0015				4.572	0.0176		4.572	0.0127		4.572	0.0067		4.572	0.0002
										4.568	0.0176		4.568	0.0091		4.568	0.0056		4.568	0.0015				4.568	0.0176		4.568	0.0128		4.568	0.0067		4.568	0.0002
										4.564	0.0177		4.564	0.0091		4.564	0.0056		4.564	0.0015				4.564	0.0177		4.564	0.0128		4.564	0.0067		4.564	0.0002
										4.56	0.0177		4.56	0.0091		4.56	0.0056		4.56	0.0015				4.56	0.0177		4.56	0.0128		4.56	0.0068		4.56	0.0002
										4.556	0.0177		4.556	0.0091		4.556	0.0057		4.556	0.0015				4.556	0.0177		4.556	0.0128		4.556	0.0068		4.556	0.0002
										4.552	0.0178		4.552	0.0091		4.552	0.0057		4.552	0.0015				4.552	0.0178		4.552	0.0128		4.552	0.0068		4.552	0.0002
										4.548	0.0179		4.548	0.0092		4.548	0.0057		4.548	0.0015				4.548	0.0179		4.548	0.0129		4.548	0.0068		4.548	0.0002
										4.544	0.0179		4.544	0.0093		4.544	0.0057		4.544	0.0015				4.544	0.0179		4.544	0.0129		4.544	0.0068		4.544	0.0002
										4.54	0.018		4.54	0.0093		4.54	0.0057		4.54	0.0015				4.54	0.018		4.54	0.0129		4.54	0.0068		4.54	0.0002
										4.536	0.018		4.536	0.0093		4.536	0.0057		4.536	0.0015				4.536	0.018		4.536	0.0129		4.536	0.0068		4.536	0.0002
										4.532	0.018		4.532	0.0093		4.532	0.0057		4.532	0.0015				4.532	0.018		4.532	0.013		4.532	0.0068		4.532	0.0002
										4.528	0.0183		4.528	0.0093		4.528	0.0057		4.528	0.0015				4.528	0.0183		4.528	0.0131		4.528	0.0069		4.528	0.0002
										4.524	0.0184		4.524	0.0093		4.524	0.0057		4.524	0.0015				4.524	0.0184		4.524	0.0131		4.524	0.007		4.524	0.0002
										4.52	0.0184		4.52	0.0093		4.52	0.0057		4.52	0.0015				4.52	0.0184		4.52	0.0131		4.52	0.007		4.52	0.0002
										4.516	0.0184		4.516	0.0093		4.516	0.0057		4.516	0.0015				4.516	0.0184		4.516	0.0132		4.516	0.007		4.516	0.0002
										4.512	0.0184		4.512	0.0093		4.512	0.0057		4.512	0.0015				4.512	0.0184		4.512	0.0133		4.512	0.007		4.512	0.0002
										4.508	0.0185		4.508	0.0093		4.508	0.0057		4.508	0.0015				4.508	0.0185		4.508	0.0133		4.508	0.007		4.508	0.0002
										4.504	0.0188		4.504	0.0093		4.504	0.0057		4.504	0.0015				4.504	0.0188		4.504	0.0134		4.504	0.007		4.504	0.0002
										4.5	0.0189		4.5	0.0094		4.5	0.0056		4.5	0.0015				4.5	0.0189		4.5	0.0134		4.5	0.007		4.5	0.0002
										4.496	0.0189		4.496	0.0094		4.496	0.0056		4.496	0.0015				4.496	0.0189		4.496	0.0134		4.496	0.0072		4.496	0.0002
										4.492	0.019		4.492	0.0096		4.492	0.0057		4.492	0.0015				4.492	0.019		4.492	0.0134		4.492	0.0072		4.492	0.0002
										4.488	0.019		4.488	0.0096		4.488	0.0057		4.488	0.0015				4.488	0.019		4.488	0.0134		4.488	0.0072		4.488	0.0002
										4.484	0.019		4.484	0.0097		4.484	0.0057		4.484	0.0015				4.484	0.019		4.484	0.0134		4.484	0.0072		4.484	0.0002
										4.48	0.0191		4.48	0.0097		4.48	0.0057		4.48	0.0015				4.48	0.0191		4.48	0.0134		4.48	0.0073		4.48	0.0002
										4.476	0.0193		4.476	0.0097		4.476	0.0057		4.476	0.0015				4.476	0.0193		4.476	0.0134		4.476	0.0073		4.476	0.0002
										4.472	0.0193		4.472	0.0097		4.472	0.0057		4.472	0.0015				4.472	0.0193		4.472	0.0135		4.472	0.0073		4.472	0.0002
										4.468	0.0194		4.468	0.0099		4.468	0.0058		4.468	0.0015				4.468	0.0194		4.468	0.0135		4.468	0.0073		4.468	0.0002
										4.464	0.0194		4.464	0.01		4.464	0.0058		4.464	0.0015				4.464	0.0194		4.464	0.0137		4.464	0.0073		4.464	0.0002
										4.46	0.0195		4.46	0.01		4.46	0.0059		4.46	0.0016				4.46	0.0195		4.46	0.0137		4.46	0.0073		4.46	0.0002
										4.456	0.0195		4.456	0.01		4.456	0.0059		4.456	0.0016				4.456	0.0195		4.456	0.0139		4.456	0.0073		4.456	0.0002
										4.452	0.0196		4.452	0.01		4.452	0.0059		4.452	0.0016				4.452	0.0196		4.452	0.0139		4.452	0.0073		4.452	0.0002
										4.448	0.0197		4.448	0.0101		4.448	0.0059		4.448	0.0016				4.448	0.0197		4.448	0.0139		4.448	0.0073		4.448	0.0002
										4.444	0.0198		4.444	0.0101		4.444	0.0059		4.444	0.0016				4.444	0.0198		4.444	0.014		4.444	0.0073		4.444	0.0002
										4.44	0.02		4.44	0.0101		4.44	0.0059		4.44	0.0016				4.44	0.02		4.44	0.0142		4.44	0.0074		4.44	0.0002
										4.436	0.0201		4.436	0.0101		4.436	0.0059		4.436	0.0016				4.436	0.0201		4.436	0.0142		4.436	0.0074		4.436	0.0002
										4.432	0.0201		4.432	0.0102		4.432	0.0059		4.432	0.0016				4.432	0.0201		4.432	0.0142		4.432	0.0074		4.432	0.0002
										4.428	0.02		4.428	0.0102		4.428	0.006		4.428	0.0016				4.428	0.02		4.428	0.0145		4.428	0.0074		4.428	0.0002
										4.424	0.0201		4.424	0.0103		4.424	0.0061		4.424	0.0016				4.424	0.0201		4.424	0.0146		4.424	0.0074		4.424	0.0002
										4.42	0.0201		4.42	0.0103		4.42	0.0061		4.42	0.0016				4.42	0.0201		4.42	0.0146		4.42	0.0074		4.42	0.0002
										4.416	0.0204		4.416	0.0103		4.416	0.0061		4.416	0.0016				4.416	0.0204		4.416	0.0148		4.416	0.0075		4.416	0.0002
										4.412	0.0205		4.412	0.0103		4.412	0.0061		4.412	0.0016				4.412	0.0205		4.412	0.0149		4.412	0.0075		4.412	0.0002
										4.408	0.0207		4.408	0.0104		4.408	0.0061		4.408	0.0016				4.408	0.0207		4.408	0.0149		4.408	0.0075		4.408	0.0002
										4.404	0.0209		4.404	0.0104		4.404	0.0061		4.404	0.0016				4.404	0.0209		4.404	0.0149		4.404	0.0075		4.404	0.0002
										4.4	0.021		4.4	0.0104		4.4	0.0061		4.4	0.0016				4.4	0.021		4.4	0.0149		4.4	0.0075		4.4	0.0002
										4.396	0.0214		4.396	0.0104		4.396	0.0061		4.396	0.0016				4.396	0.0214		4.396	0.0149		4.396	0.0075		4.396	0.0002
										4.392	0.0216		4.392	0.0105		4.392	0.0061		4.392	0.0016				4.392	0.0216		4.392	0.0149		4.392	0.0075		4.392	0.0002
										4.388	0.0219		4.388	0.0105		4.388	0.0061		4.388	0.0016				4.388	0.0219		4.388	0.0149		4.388	0.0075		4.388	0.0002
										4.384	0.0219		4.384	0.0106		4.384	0.0061		4.384	0.0016				4.384	0.0219		4.384	0.015		4.384	0.0075		4.384	0.0002
										4.38	0.0223		4.38	0.0107		4.38	0.0061		4.38	0.0017				4.38	0.0223		4.38	0.015		4.38	0.0075		4.38	0.0002
										4.376	0.0225		4.376	0.0107		4.376	0.0061		4.376	0.0017				4.376	0.0225		4.376	0.0151		4.376	0.0075		4.376	0.0002
										4.372	0.0226		4.372	0.0107		4.372	0.0061		4.372	0.0017				4.372	0.0226		4.372	0.0153		4.372	0.0075		4.372	0.0002
										4.368	0.0227		4.368	0.0107		4.368	0.0061		4.368	0.0018				4.368	0.0227		4.368	0.0155		4.368	0.0075		4.368	0.0002
										4.364	0.0232		4.364	0.0107		4.364	0.0061		4.364	0.0018				4.364	0.0232		4.364	0.0155		4.364	0.0075		4.364	0.0002
										4.36	0.0233		4.36	0.0108		4.36	0.0061		4.36	0.0018				4.36	0.0233		4.36	0.0156		4.36	0.0075		4.36	0.0002
										4.356	0.0234		4.356	0.0108		4.356	0.0062		4.356	0.0019				4.356	0.0234		4.356	0.0156		4.356	0.0076		4.356	0.0002
										4.352	0.0235		4.352	0.0109		4.352	0.0062		4.352	0.0019				4.352	0.0235		4.352	0.0156		4.352	0.0076		4.352	0.0002
										4.348	0.0236		4.348	0.0109		4.348	0.0062		4.348	0.0019				4.348	0.0236		4.348	0.0156		4.348	0.0076		4.348	0.0002
										4.344	0.0238		4.344	0.0109		4.344	0.0062		4.344	0.0019				4.344	0.0238		4.344	0.0157		4.344	0.0077		4.344	0.0002
										4.34	0.024		4.34	0.0109		4.34	0.0062		4.34	0.0019				4.34	0.024		4.34	0.0157		4.34	0.0079		4.34	0.0002
										4.336	0.0241		4.336	0.0109		4.336	0.0062		4.336	0.0019				4.336	0.0241		4.336	0.0157		4.336	0.0079		4.336	0.0002
										4.332	0.0245		4.332	0.0109		4.332	0.0062		4.332	0.0019				4.332	0.0245		4.332	0.0158		4.332	0.0079		4.332	0.0002
										4.328	0.0249		4.328	0.011		4.328	0.0062		4.328	0.0019				4.328	0.0249		4.328	0.0159		4.328	0.0079		4.328	0.0002
										4.324	0.0253		4.324	0.011		4.324	0.0063		4.324	0.0021				4.324	0.0253		4.324	0.016		4.324	0.0079		4.324	0.0002
										4.32	0.0254		4.32	0.011		4.32	0.0062		4.32	0.0021				4.32	0.0254		4.32	0.016		4.32	0.0079		4.32	0.0002
										4.316	0.0258		4.316	0.011		4.316	0.0062		4.316	0.0021				4.316	0.0258		4.316	0.0161		4.316	0.0079		4.316	0.0002
										4.312	0.0261		4.312	0.0111		4.312	0.0062		4.312	0.0021				4.312	0.0261		4.312	0.0161		4.312	0.0079		4.312	0.0002
										4.308	0.0265		4.308	0.0112		4.308	0.0062		4.308	0.0021				4.308	0.0265		4.308	0.0161		4.308	0.008		4.308	0.0002
										4.304	0.0266		4.304	0.0112		4.304	0.0062		4.304	0.0021				4.304	0.0266		4.304	0.0161		4.304	0.008		4.304	0.0002
										4.3	0.0269		4.3	0.0113		4.3	0.0062		4.3	0.0021				4.3	0.0269		4.3	0.0161		4.3	0.0081		4.3	0.0002
										4.296	0.0272		4.296	0.0113		4.296	0.0062		4.296	0.0021				4.296	0.0272		4.296	0.0162		4.296	0.0082		4.296	0.0002
										4.292	0.0276		4.292	0.0113		4.292	0.0062		4.292	0.0021				4.292	0.0276		4.292	0.0163		4.292	0.0082		4.292	0.0002
										4.288	0.0277		4.288	0.0113		4.288	0.0062		4.288	0.0021				4.288	0.0277		4.288	0.0163		4.288	0.0082		4.288	0.0002
										4.284	0.0278		4.284	0.0114		4.284	0.0063		4.284	0.0022				4.284	0.0278		4.284	0.0164		4.284	0.0082		4.284	0.0002
										4.28	0.0279		4.28	0.0114		4.28	0.0064		4.28	0.0022				4.28	0.0279		4.28	0.0164		4.28	0.0082		4.28	0.0002
										4.276	0.028		4.276	0.0115		4.276	0.0064		4.276	0.0022				4.276	0.028		4.276	0.0164		4.276	0.0082		4.276	0.0002
										4.272	0.0282		4.272	0.0117		4.272	0.0065		4.272	0.0022				4.272	0.0282		4.272	0.0165		4.272	0.0082		4.272	0.0002
										4.268	0.0284		4.268	0.0117		4.268	0.0065		4.268	0.0023				4.268	0.0284		4.268	0.0167		4.268	0.0082		4.268	0.0002
										4.264	0.0289		4.264	0.0117		4.264	0.0066		4.264	0.0023				4.264	0.0289		4.264	0.0168		4.264	0.0082		4.264	0.0002
										4.26	0.0294		4.26	0.0119		4.26	0.0066		4.26	0.0023				4.26	0.0294		4.26	0.0169		4.26	0.0082		4.26	0.0002
										4.256	0.0295		4.256	0.0119		4.256	0.0066		4.256	0.0023				4.256	0.0295		4.256	0.017		4.256	0.0082		4.256	0.0002
										4.252	0.0299		4.252	0.0119		4.252	0.0066		4.252	0.0023				4.252	0.0299		4.252	0.0171		4.252	0.0082		4.252	0.0002
										4.248	0.0302		4.248	0.0119		4.248	0.0066		4.248	0.0023				4.248	0.0302		4.248	0.0171		4.248	0.0083		4.248	0.0002
										4.244	0.0302		4.244	0.0119		4.244	0.0066		4.244	0.0023				4.244	0.0302		4.244	0.0171		4.244	0.0083		4.244	0.0002
										4.24	0.0307		4.24	0.0118		4.24	0.0068		4.24	0.0023				4.24	0.0307		4.24	0.0172		4.24	0.0083		4.24	0.0002
										4.236	0.0307		4.236	0.0118		4.236	0.0068		4.236	0.0023				4.236	0.0307		4.236	0.0174		4.236	0.0083		4.236	0.0002
										4.232	0.0308		4.232	0.0118		4.232	0.0068		4.232	0.0023				4.232	0.0308		4.232	0.0176		4.232	0.0084		4.232	0.0002
										4.228	0.0313		4.228	0.0118		4.228	0.0068		4.228	0.0023				4.228	0.0313		4.228	0.0177		4.228	0.0084		4.228	0.0002
										4.224	0.0317		4.224	0.0119		4.224	0.0068		4.224	0.0023				4.224	0.0317		4.224	0.0178		4.224	0.0084		4.224	0.0002
										4.22	0.032		4.22	0.0119		4.22	0.0068		4.22	0.0023				4.22	0.032		4.22	0.0179		4.22	0.0085		4.22	0.0002
										4.216	0.032		4.216	0.012		4.216	0.0068		4.216	0.0023				4.216	0.032		4.216	0.0179		4.216	0.0086		4.216	0.0002
										4.212	0.0326		4.212	0.0121		4.212	0.0068		4.212	0.0023				4.212	0.0326		4.212	0.018		4.212	0.0086		4.212	0.0002
										4.208	0.0332		4.208	0.0121		4.208	0.0068		4.208	0.0023				4.208	0.0332		4.208	0.018		4.208	0.0086		4.208	0.0002
										4.204	0.0338		4.204	0.0121		4.204	0.0068		4.204	0.0023				4.204	0.0338		4.204	0.0181		4.204	0.0088		4.204	0.0002
										4.2	0.034		4.2	0.0121		4.2	0.0068		4.2	0.0023				4.2	0.034		4.2	0.0181		4.2	0.0088		4.2	0.0002
										4.196	0.0346		4.196	0.0121		4.196	0.0068		4.196	0.0023				4.196	0.0346		4.196	0.0183		4.196	0.0088		4.196	0.0002
										4.192	0.0353		4.192	0.0121		4.192	0.0068		4.192	0.0023				4.192	0.0353		4.192	0.0183		4.192	0.0088		4.192	0.0002
										4.188	0.0358		4.188	0.0121		4.188	0.0068		4.188	0.0023				4.188	0.0358		4.188	0.0183		4.188	0.0088		4.188	0.0002
										4.184	0.0362		4.184	0.0121		4.184	0.0068		4.184	0.0023				4.184	0.0362		4.184	0.0183		4.184	0.0089		4.184	0.0002
										4.18	0.0368		4.18	0.0121		4.18	0.0068		4.18	0.0023				4.18	0.0368		4.18	0.0183		4.18	0.0089		4.18	0.0002
										4.176	0.037		4.176	0.0121		4.176	0.0068		4.176	0.0023				4.176	0.037		4.176	0.0184		4.176	0.0089		4.176	0.0002
										4.172	0.0374		4.172	0.0121		4.172	0.0068		4.172	0.0023				4.172	0.0374		4.172	0.0184		4.172	0.0089		4.172	0.0002
										4.168	0.0376		4.168	0.0124		4.168	0.0068		4.168	0.0023				4.168	0.0376		4.168	0.0185		4.168	0.0089		4.168	0.0002
										4.164	0.0381		4.164	0.0124		4.164	0.0068		4.164	0.0023				4.164	0.0381		4.164	0.0188		4.164	0.009		4.164	0.0002
										4.16	0.0386		4.16	0.0124		4.16	0.0068		4.16	0.0023				4.16	0.0386		4.16	0.0188		4.16	0.0091		4.16	0.0002
										4.156	0.0391		4.156	0.0124		4.156	0.0068		4.156	0.0024				4.156	0.0391		4.156	0.0189		4.156	0.0091		4.156	0.0002
										4.152	0.0394		4.152	0.0124		4.152	0.0068		4.152	0.0024				4.152	0.0394		4.152	0.0192		4.152	0.0092		4.152	0.0002
										4.148	0.0399		4.148	0.0124		4.148	0.0068		4.148	0.0024				4.148	0.0399		4.148	0.0196		4.148	0.0093		4.148	0.0002
										4.144	0.0405		4.144	0.0123		4.144	0.0068		4.144	0.0024				4.144	0.0405		4.144	0.02		4.144	0.0093		4.144	0.0002
										4.14	0.041		4.14	0.0123		4.14	0.0068		4.14	0.0024				4.14	0.041		4.14	0.0203		4.14	0.0093		4.14	0.0002
										4.136	0.0419		4.136	0.0124		4.136	0.0068		4.136	0.0024				4.136	0.0419		4.136	0.0207		4.136	0.0093		4.136	0.0002
										4.132	0.0426		4.132	0.0125		4.132	0.0068		4.132	0.0024				4.132	0.0426		4.132	0.0209		4.132	0.0093		4.132	0.0002
										4.128	0.0434		4.128	0.0124		4.128	0.0068		4.128	0.0024				4.128	0.0434		4.128	0.0211		4.128	0.0094		4.128	0.0002
										4.124	0.044		4.124	0.0125		4.124	0.0068		4.124	0.0024				4.124	0.044		4.124	0.0212		4.124	0.0094		4.124	0.0002
										4.12	0.0446		4.12	0.0125		4.12	0.0068		4.12	0.0024				4.12	0.0446		4.12	0.0213		4.12	0.0094		4.12	0.0002
										4.116	0.0459		4.116	0.0125		4.116	0.0068		4.116	0.0024				4.116	0.0459		4.116	0.0216		4.116	0.0094		4.116	0.0002
										4.112	0.0466		4.112	0.0126		4.112	0.0068		4.112	0.0024				4.112	0.0466		4.112	0.0217		4.112	0.0093		4.112	0.0002
										4.108	0.0474		4.108	0.0126		4.108	0.0069		4.108	0.0024				4.108	0.0474		4.108	0.0221		4.108	0.0094		4.108	0.0002
										4.104	0.0483		4.104	0.0127		4.104	0.0069		4.104	0.0024				4.104	0.0483		4.104	0.0225		4.104	0.0096		4.104	0.0002
										4.1	0.0495		4.1	0.0128		4.1	0.0069		4.1	0.0025				4.1	0.0495		4.1	0.0226		4.1	0.0096		4.1	0.0002
										4.096	0.0503		4.096	0.013		4.096	0.0069		4.096	0.0025				4.096	0.0503		4.096	0.0233		4.096	0.0096		4.096	0.0002
										4.092	0.0513		4.092	0.013		4.092	0.007		4.092	0.0025				4.092	0.0513		4.092	0.0242		4.092	0.0097		4.092	0.0002
										4.088	0.0519		4.088	0.0131		4.088	0.007		4.088	0.0025				4.088	0.0519		4.088	0.0248		4.088	0.0099		4.088	0.0002
										4.084	0.053		4.084	0.0131		4.084	0.007		4.084	0.0025				4.084	0.053		4.084	0.0251		4.084	0.0101		4.084	0.0002
										4.08	0.0541		4.08	0.0131		4.08	0.007		4.08	0.0025				4.08	0.0541		4.08	0.0255		4.08	0.0102		4.08	0.0002
										4.076	0.0553		4.076	0.0132		4.076	0.0073		4.076	0.0025				4.076	0.0553		4.076	0.0261		4.076	0.0103		4.076	0.0002
										4.072	0.0563		4.072	0.0133		4.072	0.0074		4.072	0.0025				4.072	0.0563		4.072	0.0262		4.072	0.0103		4.072	0.0002
										4.068	0.0579		4.068	0.0133		4.068	0.0074		4.068	0.0025				4.068	0.0579		4.068	0.0269		4.068	0.0104		4.068	0.0002
										4.064	0.0598		4.064	0.0134		4.064	0.0075		4.064	0.0025				4.064	0.0598		4.064	0.0275		4.064	0.0105		4.064	0.0002
										4.06	0.0614		4.06	0.0134		4.06	0.0075		4.06	0.0025				4.06	0.0614		4.06	0.0278		4.06	0.0106		4.06	0.0002
										4.056	0.0627		4.056	0.0134		4.056	0.0075		4.056	0.0025				4.056	0.0627		4.056	0.028		4.056	0.0107		4.056	0.0002
										4.052	0.0644		4.052	0.0134		4.052	0.0075		4.052	0.0025				4.052	0.0644		4.052	0.0284		4.052	0.0108		4.052	0.0002
										4.048	0.0666		4.048	0.0134		4.048	0.0075		4.048	0.0026				4.048	0.0666		4.048	0.0291		4.048	0.0109		4.048	0.0002
										4.044	0.0685		4.044	0.0134		4.044	0.0075		4.044	0.0026				4.044	0.0685		4.044	0.0296		4.044	0.0109		4.044	0.0002
										4.04	0.0712		4.04	0.0134		4.04	0.0075		4.04	0.0026				4.04	0.0712		4.04	0.0303		4.04	0.0109		4.04	0.0002
										4.036	0.0737		4.036	0.0134		4.036	0.0075		4.036	0.0026				4.036	0.0737		4.036	0.0309		4.036	0.011		4.036	0.0002
										4.032	0.0746		4.032	0.0138		4.032	0.0075		4.032	0.0026				4.032	0.0746		4.032	0.0317		4.032	0.011		4.032	0.0002
										4.028	0.0768		4.028	0.014		4.028	0.0075		4.028	0.0026				4.028	0.0768		4.028	0.0324		4.028	0.011		4.028	0.0002
										4.024	0.0794		4.024	0.014		4.024	0.0075		4.024	0.0026				4.024	0.0794		4.024	0.0333		4.024	0.0112		4.024	0.0002
										4.02	0.0824		4.02	0.014		4.02	0.0075		4.02	0.0026				4.02	0.0824		4.02	0.034		4.02	0.0114		4.02	0.0002
										4.016	0.0856		4.016	0.014		4.016	0.0075		4.016	0.0026				4.016	0.0856		4.016	0.035		4.016	0.0116		4.016	0.0002
										4.012	0.0889		4.012	0.014		4.012	0.0076		4.012	0.0026				4.012	0.0889		4.012	0.036		4.012	0.0119		4.012	0.0002
										4.008	0.0921		4.008	0.014		4.008	0.0077		4.008	0.0026				4.008	0.0921		4.008	0.0368		4.008	0.012		4.008	0.0002
										4.004	0.0955		4.004	0.0141		4.004	0.0077		4.004	0.0027				4.004	0.0955		4.004	0.0379		4.004	0.0121		4.004	0.0002
										4	0.0991		4	0.0141		4	0.0077		4	0.0027				4	0.0991		4	0.0391		4	0.0122		4	0.0002

## Sheet: Figure 2
Figure 2a	:	Dynamical internal slope					Dynamical surface slope				Figure 2b	:	Dynamical internal slope					Dynamical surface slope				Figure 2c	:	Dynamical internal slope					Dynamical surface slope
		x (m)	y (m)	z (m)	slope (deg)		Longitude (deg)	Latitude (deg)	slope (deg)				x (m)	y (m)	z (m)	slope (deg)		Longitude (deg)	Latitude (deg)	slope (deg)				x (m)	y (m)	z (m)	slope (deg)		Longitude (deg)	Latitude (deg)	slope (deg)
		-25.2557	-7.03893	-202.042	22.2287		210.056	-31.1357	22.3652				-25.2401	-7.34092	-208.135	17.1292		210.676	-32.0727	30.35				-25.1702	-7.25343	-209.119	13.1871		210.658	-32.3398	31.151
		-36.4309	83.5539	66.7551	20.4336		128.972	-40.8726	27.0874				-35.7601	81.4461	68.5372	26.1814		325.091	-4.58848	14.1869				-35.5492	81.1894	69.0082	21.9262		325.027	-4.66809	14.9119
		-26.3181	-9.82701	-140.262	22.1967		298.597	-25.7481	21.8987				-26.3888	-10.0381	-144.932	25.5343		126.449	-44.8827	43.7379				-26.3718	-9.85592	-145.576	20.5046		128.255	-45.5043	38.4637
		-16.9354	-216.246	77.5484	21.7829		10.4451	-11.9517	18.0984				-15.635	-213.485	79.9753	22.903		298.875	-26.6118	32.5705				-15.8126	-212.928	80.4754	15.9164		298.699	-26.7516	33.5725
		-26.595	-130.999	87.7883	24.1602		163.306	-43.6245	22.1785				-25.6087	-128.495	90.7921	30.3242		10.7176	-12.4426	31.4085				-25.7269	-128.049	91.4075	22.1948		10.6921	-12.5502	35.4987
		-30.978	17.3125	-128.314	24.6782		307.098	10.1926	31.4639				-30.0454	16.6121	-132.298	28.4054		106.855	17.1506	33.8934				-29.9588	16.5545	-132.885	23.4735		106.758	17.377	36.4258
		-7.62769	-8.62381	-216.962	22.2287		161.221	-29.0404	27.4147				-8.57727	-9.37912	-225.791	17.1292		163.403	-44.4435	26.6661				-8.63703	-9.27394	-227.016	13.1871		163.337	-44.6417	25.9753
		-39.2756	32.5683	-77.7081	26.2201		275.98	7.06613	20.587				-38.4246	33.6508	-79.0954	21.028		307.409	10.3912	42.7362				-38.0827	33.448	-79.5241	22.2209		307.358	10.4673	47.6435
		-7.99137	142.07	41.9912	25.8429		292.793	-64.1635	19.1642				-8.11721	139.94	43.1892	26.6664		161.572	-29.7359	36.2862				-7.93977	139.488	43.5456	18.9602		161.608	-29.9463	34.1978
		-30.5725	-228.626	-72.7421	24.9032		58.5398	4.28398	24.6129				-29.3084	-224.565	-74.9938	24.9549		276.189	7.23293	32.1668				-29.3247	-223.905	-75.2627	15.8855		276.118	7.30675	32.6868
		-19.57	-25.3979	158.347	25.7986		332.461	16.4922	30.0839				-18.8944	-25.3506	164.268	29.9628		293.386	-65.1199	20.9688				-18.8207	-25.2129	165.201	13.0926		293.453	-65.318	21.2362
		-14.3078	-87.0624	-193.987	23.1756		70.0512	43.4511	24.5772				-14.3999	-85.3971	-199.447	23.1604		58.7344	4.47008	29.4835				-14.441	-84.7443	-200.367	16.9602		58.7039	4.4819	32.7347
		-19.2891	-86.2493	-18.4392	25.1172		238.482	-7.94118	17.8849				-18.8803	-84.5099	-18.1974	28.4243		332.395	16.9295	42.8577				-18.9444	-84.2495	-17.9546	13.1528		332.29	16.9724	44.2745
		-5.32519	-137.489	-109.151	29.5839		326.527	-2.8078	7.44165				-7.7533	144.406	79.6625	25.7854		70.2583	44.4566	29.2938				-7.5505	143.962	80.0652	22.6227		70.4513	45.3106	25.6745
		-7.93745	146.728	77.2702	26.2159		8.15143	17.8501	24.4596				-21.9931	25.3967	-50.674	33.4446		239.13	-8.16931	27.2806				-21.8839	25.3332	-50.6954	34.5815		239.253	-8.97212	35.3452
		-23.5358	26.2778	-49.3873	31.7625		322.064	18.2291	25.3316				-31.1064	132.922	-114.364	29.658		326.526	-3.24089	18.7349				-30.8165	132.519	-114.84	24.0551		326.437	-3.33534	21.3643
		-31.4044	135.208	-111.502	26.6193		329.966	-18.82	45.1271				-5.46323	-0.0330035	-214.483	17.1292		8.46171	18.5227	36.0417				-5.51782	-0.0177325	-215.363	13.1871		8.41277	18.5983	36.7283
		-5.26977	0.148989	-207.876	22.2287		116.526	26.2369	24.5983				-39.505	-41.3312	19.6045	24.7955		321.092	20.0221	34.3328				-39.0714	-41.3556	20.1836	30.9493		320.749	20.3035	35.3409
		-22.623	165.538	-121.048	25.0805		235.266	-60.1023	24.7817				-23.0431	162.739	-124.566	14.8863		329.867	-19.4754	42.8884				-22.4799	161.907	-125.537	14.8046		329.757	-19.6002	48.8509
		-8.87988	-7.80624	4.32168	24.3211		166.352	-35.5874	25.5001				-8.16372	-8.11942	3.80164	33.7961		116.284	26.9464	40.8134				-7.98118	-8.38488	3.88367	32.5156		348.385	3.29018	-57.2958
		-37.0856	211.806	45.431	24.8813		27.7197	-32.8082	32.615				-36.3816	208.467	46.5369	25.7957		236.229	-62.2304	29.2048				-36.0338	207.877	46.8484	12.9764		116.217	27.1143	41.6857
		-14.4866	-84.6147	102.829	25.8004		80.9606	55.9818	23.9563				-13.5752	-84.9451	106.453	24.5813		166.765	-36.5867	34.8083				-13.6535	-84.6732	107.187	20.5477		236.346	-62.9641	36.4247
		-38.0687	28.7711	28.6657	27.0987		335.991	44.3416	25.0215				-36.8626	27.6939	29.8057	32.4425		28.3617	-33.7751	34.1071				-36.9106	27.2999	30.3971	22.2872		166.763	-36.8886	37.5092
		-18.5232	121.082	13.0861	25.8775		4.27848	46.2104	24.5762				-17.8921	119.284	13.4702	26.1674		81.8138	56.6472	33.0311				-17.5338	119.38	14.3159	29.1222		28.4149	-34.1842	35.3807
		-28.6061	-63.8192	-35.2296	25.1172		242.301	-63.5229	21.4049				-27.3381	-62.1897	-34.9869	28.4243		336.637	46.1234	34.8959				-27.4799	-61.7635	-35.1842	13.1528		81.7436	56.7793	33.3531
		-31.3951	-50.5702	-24.2038	24.3211		325.468	-22.2837	27.3723				-30.0123	-49.517	-23.1189	33.7961		86.3659	-67.4119	22.4119				-29.9996	-49.3458	-23.0888	32.5156		336.666	46.2989	36.4303
		-14.6409	-95.0656	31.2389	26.2562		252.868	38.03	17.9222				-13.5746	-93.5612	32.7897	33.8552		4.8438	47.3639	28.0111				-13.6353	-93.2186	33.3112	30.276		86.2338	-67.5432	22.6784
		-7.92555	-154.076	54.7541	26.0609		183.157	6.38308	25.2933				-7.08249	-152.388	56.2757	26.5463		245.341	-65.2227	28.3779				-7.27485	-151.923	56.8064	21.4129		277.078	14.6289	30.3463
		-20.6576	110.231	84.5666	20.4336		179.022	-29.2207	33.195				-20.6179	108.846	86.3946	26.1814		42.184	9.21006	34.9717				-20.1708	108.189	86.9612	21.9262		4.7902	47.5581	28.5494
		-22.2713	-124.141	-145.009	23.0681		179.358	60.4368	22.8251				-21.4701	-122.492	-148.863	19.9835		325.553	-23.1976	42.7374				-21.5374	-121.945	-149.679	10.8352		245.452	-65.5433	28.9233
		-6.89587	-29.139	176.076	25.7986		294.099	-38.5308	22.9854				-6.87054	-28.9821	180.905	29.9628		84.4005	-42.224	35.2508				-6.90366	-28.9199	181.805	13.0926		42.1336	9.35666	39.0978
		-9.26185	-88.3852	124.496	18.7446		308.628	-5.86786	15.707				-8.10936	-87.136	128.851	17.3256		253.179	39.0555	25.3232				-8.0659	-86.8775	129.676	13.7107		325.391	-23.6422	41.0729
		-23.608	144.675	-73.8218	28.8013		26.2771	1.64674	21.9843				-22.5731	142.654	-74.8109	29.9476		137.121	59.8936	35.9254				-22.2286	142.07	-75.3404	19.088		84.4536	-42.5037	36.6994
		-38.7992	101.154	-43.2928	24.9814		17.6249	37.7305	23.7778				-38.0497	99.2982	-44.7285	26.8495		183.519	6.42368	29.7407				-37.6078	99.0142	-44.909	27.4322		336.634	-15.8432	35.6496
		-30.378	173.376	-111.376	28.8013		26.1575	73.3232	24.8898				-30.4279	170.494	-113.946	29.9476		210.311	6.97429	35.5902				-30.0452	169.99	-114.334	19.088		253.125	39.2305	23.3434
		-14.9756	-190.071	1.62283	28.768		295.993	-28.5873	29.3758				-13.6409	-186.865	2.08062	24.3337		179.349	-30.089	37.0285				-13.8557	-186.579	2.42161	18.4237		137.163	60.0123	36.6635
		-11.7735	124.899	167.759	18.3709		137.955	-49.2302	22.3974				-12.4235	121.92	171.345	19.7796		178.293	62.2622	24.2076				-12.1934	121.512	171.932	9.524		183.514	6.41686	32.2276
		-16.5391	207.398	77.7763	26.924		172.6	-24.7572	24.6742				-16.1422	204.475	80.2873	28.6465		294.156	-41.8789	26.6746				-15.7344	203.864	80.7267	17.5992		210.362	6.9987	37.9438
		-9.70223	-27.2578	124.407	25.7986		63.1483	-70.8308	25.3128				-10.2626	-25.616	128.492	29.9628		308.569	-6.1118	33.2322				-10.3366	-25.4013	129.165	13.0926		179.299	-30.3153	37.634
		-9.43505	190.704	66.2766	26.2159		15.752	82.181	30.936				-9.54807	188.346	68.2058	25.7854		26.5432	1.70116	33.6558				-9.27177	187.753	68.5642	22.6227		178.246	62.3901	24.9082
		-23.253	192.889	122.447	26.2159		65.1371	-0.760023	15.1055				-23.7313	190.803	125.052	25.7854		18.0386	38.7977	29.98				-23.4093	190.35	125.484	22.6227		294.061	-42.1704	27.0029
		-34.2487	138.851	140.186	22.3548		166.662	9.33765	23.8588				-34.4688	136.283	143.803	20.5823		26.288	74.2149	21.3728				-34.2855	136.009	144.399	15.0075		308.455	-6.15834	36.5583
		-21.9618	-23.881	-97.2791	27.7443		282.772	33.0581	33.7157				-21.8776	-23.3373	-100.684	31.84		296.098	-29.9524	34.0742				-21.7753	-23.1015	-101.222	30.9171		26.5345	1.6856	35.3259
		-39.0289	151.57	-27.2344	26.5694		311.898	24.5471	37.051				-38.211	148.784	-27.7627	31.7363		138.215	-50.2769	21.8016				-37.8396	148.367	-27.8229	28.0481		18.0284	38.9631	30.8007
		-11.2796	120.34	-151.941	20.9837		213.471	-47.0772	24.9492				-12.4895	118.959	-156.068	27.0773		172.882	-25.6675	34.418				-12.2849	118.675	-156.542	22.8597		26.3794	74.2772	24.363
		-35.5701	-76.6493	-40.9841	25.1172		219.902	-15.403	27.8376				-34.9649	-75.3975	-41.0606	28.4243		98.2742	-29.2597	41.6239				-34.7658	-74.8959	-40.9709	13.1528		295.974	-30.1951	35.218
		-13.6297	134.986	-174.503	21.0197		341.354	33.0788	21.3337				-14.2796	132.797	-178.471	25.265		63.8723	-71.6294	29.3163				-14.216	132.273	-179.086	24.9072		138.044	-50.4894	22.0363
		-28.9257	245.702	57.513	26.924		167.204	21.2829	28.5391				-27.6802	242.37	58.4383	28.6465		14.8572	82.3958	22.6854				-26.9113	241.831	58.7028	17.5992		172.902	-25.921	38.0834
		-18.4045	163.975	-61.0775	28.8013		26.4715	-85.1138	10.5322				-18.5361	160.68	-62.5659	29.9476		101.382	10.645	42.3487				-18.2471	160.175	-62.7811	19.088		98.385	-29.7155	46.8402
		-35.4072	188.619	66.8928	26.2159		110.244	-63.6966	28.1891				-34.8506	185.828	68.9044	25.7854		64.9299	-0.832954	13.7296				-34.4896	185.322	69.292	22.6227		63.7857	-71.7029	28.8737
		-21.3015	-97.337	158.919	18.7446		339.806	-39.1834	29.1479				-20.4491	-96.4203	164.554	17.3256		166.941	9.36208	40.4728				-20.5111	-96.2205	165.365	13.7107		15.1121	82.4202	26.3186
		-23.9771	69.8819	-25.913	31.7625		99.4261	11.4096	22.4499				-39.7709	-86.6324	-206.517	23.1604		282.856	33.7256	33.4769				-39.2905	-86.0242	-207.936	16.9602		101.265	10.7426	31.5738
		-38.7172	-116.553	-40.8948	25.1172		308.751	-30.0262	18.1686				-23.9054	68.2683	-26.3823	33.4446		312.151	25.1837	36.4621				-23.6727	68.0901	-26.2636	34.5815		64.9555	-0.827788	15.7617
		-18.1629	-32.6435	110.677	25.4089		95.8321	49.583	28.6181				-37.7504	-114.461	-41.4183	28.4243		4.25273	5.4944	45.4972				-37.649	-114.283	-41.5332	13.1528		166.911	9.35188	43.2057
		-7.50348	-150.91	-72.6626	29.5839		61.278	2.40268	18.2676				-17.5172	-31.2892	114.537	34.9977		212.961	-48.6014	28.356				-17.5732	-31.2037	115.288	26.0224		282.753	34.0267	30.6935
		-15.8068	-11.3796	-70.8616	27.7443		258.001	8.72492	14.6381				-6.24641	-148.394	-74.7926	27.0406		220.012	-16.4086	33.7813				-6.40948	-147.888	-75.1386	18.3607		312.105	25.2639	37.4511
		-15.2237	-36.4223	202.862	18.0187		314.15	56.092	30.4811				-15.6414	-10.4635	-72.4063	31.84		341.57	34.0002	27.5012				-15.622	-10.1999	-72.634	30.9171		4.25555	5.5565	47.3359
		-39.6962	-239.496	-21.211	29.1295		357.167	-7.47928	35.0881				-14.9805	-36.4191	208.105	17.5496		167.462	21.6009	38.5059				-15.0027	-36.2631	208.904	14.959		212.916	-48.9172	29.9401
		-10.9955	53.8825	47.2358	27.0987		110.081	-45.4187	31.5759				-37.5967	-236.204	-21.3084	33.717		26.8791	-85.4217	13.5273				-37.5259	-235.364	-21.3233	21.332		219.899	-16.6012	40.1303
		-28.6289	56.0178	47.5448	27.0987		43.1713	27.5944	23.9268				-10.7932	53.5808	49.4349	32.4425		110.418	-64.427	27.011				-10.6085	53.3327	50.0182	22.2872		341.501	34.1617	28.6834
		-38.8086	-108.012	132.863	18.7446		54.3381	-19.8122	19.4955				-27.6727	53.3179	50.2437	32.4425		241.827	37.63	38.5101				-27.5012	52.9009	50.8161	22.2872		167.449	21.6458	39.9083
		-35.0762	5.54881	114.553	21.0073		111.22	-61.8088	19.3629				-37.6893	-106.582	136.57	17.3256		339.846	-40.2041	29.3677				-37.6694	-106.257	137.414	13.7107		25.3884	-85.5055	13.3197
		-34.6046	33.8941	-197.042	19.517		83.5005	-9.26637	14.2099				-34.787	6.09826	117.404	29.1786		94.2904	75.4761	23.1716				-34.6972	6.16866	117.933	17.6684		110.448	-64.5592	28.9194
		-21.0556	-171.584	-45.7148	28.768		258.892	42.9392	21.2604				-34.5563	33.0442	-203.524	18.5976		99.2691	11.8219	32.8264				-34.2965	33.1942	-204.434	10.2151		242.005	38.3591	42.7132
		-25.4385	-223.051	-42.4425	24.9032		81.5069	-17.6325	28.1119				-20.3819	-168.171	-47.6561	24.3337		308.756	-31.0308	27.1681				-20.626	-168.024	-47.8004	18.4237		339.74	-40.4587	28.2608
		-22.7506	147.541	141.378	22.3548		199.621	-7.6575	19.2523				-23.9637	-220.286	-43.2956	24.9549		97.5193	51.4969	43.4486				-23.8447	-219.556	-43.7754	15.8855		94.3024	75.5313	22.8674
		-35.1376	-113.14	162.672	18.7446		292.147	70.6456	20.5251				-23.3258	145.328	144.817	20.5823		117.054	12.4659	29.5051				-23.0696	145.005	145.31	15.0075		99.1742	11.8909	34.4709
		-21.2552	-86.95	175.133	20.6046		280.347	5.53373	10.4629				-33.1634	-112.119	167.537	11.9787		61.3275	2.46494	14.227				-33.186	-111.85	168.365	8.72088		308.568	-31.2446	27.7864
		-24.8084	11.6	17.7267	27.0987		125.605	-9.02215	17.7104				-20.5016	-86.0296	180.828	11.9787		258.482	8.97251	32.8261				-20.5229	-85.8578	181.663	8.72088		97.3009	51.5632	42.4652
		-27.7042	-104.98	-165.635	23.1756		323.034	-11.2179	33.1755				-24.3115	12.0569	17.2003	32.4425		314.2	57.2116	33.8403				-24.0879	11.9521	17.3935	22.2872		116.981	12.5804	30.4812
		-37.8536	147.915	-137.5	25.0805		140.902	-35.0359	22.7836				-26.7553	-103.054	-169.624	23.1604		357.463	-7.75599	-57.2958				-26.8648	-102.596	-170.438	16.9602		61.301	2.45792	21.7123
		-35.9461	0.359829	-117.87	22.1967		92.3535	29.113	30.6768				-39.3974	-207.221	13.9315	30.5117		110.447	-46.2953	36.0558				-39.3879	-206.582	14.1207	15.6673		258.416	9.03419	30.7367
		-29.1782	201.501	-110.884	28.8013		139.725	3.7741	22.7645				-38.0956	146.166	-141.85	14.8863		43.3803	28.3617	27.9857				-37.7723	145.875	-142.597	14.8046		314.187	57.3446	34.4791
		-5.54863	145.885	-135.865	25.0805		313.656	71.8167	17.5672				-35.4172	0.318975	-122.247	30.1405		54.1212	-20.7727	24.2308				-35.2421	0.287338	-122.897	29.6013		357.392	-7.9189	-57.2958
		-38.8018	-44.9708	164.76	25.9504		300.244	45.5559	29.153				-28.864	198.481	-112.368	29.9476		30.4667	8.53471	39.7426				-29.0483	197.072	-113.694	19.088		110.36	-46.463	35.7546
		-19.5012	44.3832	196.686	24.3289		111.399	35.7181	31.0179				-6.04236	144.766	-138.589	14.8863		111.668	-62.6085	22.2647				-5.66629	144.233	-139.374	14.8046		43.3278	28.5056	20.2152
		-30.021	-58.1509	-61.8238	27.7443		44.9072	7.18875	23.3349				-38.1771	-44.371	169.79	25.2335		82.4246	-9.95321	27.4423				-38.1189	-44.2271	170.579	24.4436		54.0284	-20.9865	25.8977
		-29.1756	139.66	-98.569	28.8013		142.652	10.3666	21.8462				-19.8852	43.3874	201.793	22.1529		260.723	44.4814	35.587				-19.9134	43.3463	202.559	16.0238		30.4504	8.55681	42.085
		-5.98081	-159.678	-123.243	25.3955		158.918	-2.56445	10.3932				-30.0317	-57.4145	-63.539	31.84		143.645	37.9564	42.4826				-29.8913	-56.7688	-64.3742	30.9171		111.597	-62.733	20.6966
		-8.1911	91.5078	-44.5216	24.9814		57.5067	62.3922	24.0246				-28.4676	137.582	-101.066	29.9476		81.5564	-18.0649	31.7127				-28.0917	137.175	-101.39	19.088		82.3697	-9.97467	29.6124
		-22.4806	172.405	99.636	26.2159		8.94911	43.3735	23.8227				-5.22793	-156.477	-125.866	20.1078		342.393	-26.256	48.5824				-5.3664	-155.977	-126.362	13.8072		260.928	44.7185	41.1113
		-21.4292	173.538	62.6923	25.8429		259.004	-45.7569	17.872				-8.266	89.7923	-45.6329	26.8495		200.036	-8.0591	48.7156				-8.23374	89.5116	-45.706	27.4322		143.619	38.0964	44.4035
		-28.7778	137.132	-135.658	20.9837		156.484	13.3614	22.9717				-22.6049	170.052	101.92	25.7854		338.135	54.1804	27.5813				-22.3474	169.659	102.505	22.6227		81.4482	-18.1787	31.1037
		-18.8659	-243.072	57.8759	21.7829		142.382	-18.057	25.4754				-21.2287	170.854	64.4875	26.6664		262.92	15.9228	22.1762				-21.0868	170.158	65.132	18.9602		342.309	-26.4393	49.8723
		-24.0644	-17.6676	-210.117	22.2287		59.4827	7.91473	12.9112				-29.5956	135.234	-139.262	27.0773		291.856	71.6549	32.5111				-29.2341	135.024	-139.82	22.8597		200.075	-8.17647	-57.2958
		-39.9491	23.9996	-131.236	24.6782		243.483	22.3714	22.4522				-17.742	-240.996	59.5389	22.903		280.549	5.79989	27.1566				-17.9934	-240.422	60.0544	15.9164		337.874	54.5539	29.126
		-5.88374	58.6161	-96.7246	26.2201		96.0132	14.1184	23.6198				-23.8	-17.7854	-216.515	17.1292		125.452	-9.22005	40.2062				-23.7695	-17.6228	-217.746	13.1871		262.777	16.1107	24.7484
		-25.319	-75.8552	-115.43	23.0681		78.0336	-27.8423	32.2731				-39.5625	24.2898	-135.693	28.4054		323.089	-11.8519	50.6788				-39.3138	24.3033	-136.493	23.4735		291.693	71.806	26.4179
		-16.8468	-237.726	45.9188	21.7829		61.8228	-6.45614	8.2637				-5.59938	58.1463	-99.4801	21.028		141.194	-36.0521	25.9494				-5.27916	58.083	-99.8669	20.7897		280.442	5.94297	30.6574
		-15.4632	-55.2544	-176.212	22.2287		240.447	-26.5476	23.4458				-23.7663	-74.2986	-118.911	19.9835		92.669	30.2592	35.3185				-23.8053	-73.9617	-119.808	10.8352		125.353	-9.27361	42.4486
		-15.6857	39.3564	192.537	24.3289		221.9	-13.5618	22.5657				-14.8802	-234.79	47.3961	22.903		139.85	3.62592	25.7646				-15.0518	-234.158	47.9424	15.9164		326.126	-13.8121	46.9231
		-25.7568	2.66079	153.973	25.7986		211.341	49.8936	14.6548				-15.1687	-54.5045	-181.099	17.1292		313.846	72.3709	19.445				-15.1778	-54.1903	-181.954	13.1871		323.495	-67.5217	40.9814
		-18.3833	124.438	92.8126	20.4336		238.765	23.5683	32.4483				-16.0203	38.3181	197.743	22.1529		300.53	46.9119	37.5167				-16.021	38.2981	198.508	16.0238		322.99	-11.9506	48.3014
		-38.1216	180.29	-59.9066	28.8013		241.397	37.1986	27.9245				-25.7018	2.29982	158.984	29.9628		111.799	37.0932	35.5214				-25.448	2.27725	159.878	13.0926		141.132	-36.2541	27.7325
		-12.0322	145.825	-104.098	28.8013		202.08	-83.372	11.855				-38.8864	-191.29	-28.8228	24.3337		45.0229	7.52998	31.6315				-39.0234	-191.171	-29.4948	18.4237		92.5625	30.4305	33.3718
		-11.1366	9.15614	130.482	27.5157		321.391	-81.5781	20.6551				-18.321	123.056	96.0302	26.1814		13.1085	44.8492	28.5712				-18.1031	122.771	96.5016	21.9262		139.786	3.61301	26.285
		-21.3938	-84.2522	58.3781	26.2562		98.1866	59.5392	22.6821				-38.0757	177.238	-60.4317	29.9476		142.861	10.5615	34.9324				-37.6928	176.745	-60.468	19.088		313.883	72.4884	19.8157
		-20.5997	164.489	-3.66921	28.8313		348.939	32.8726	24.5607				-12.3796	143.55	-106.716	29.9476		159.23	-2.80097	23.2126				-12.1563	143.193	-107.009	19.088		300.508	47.0966	41.8702
		-36.979	45.7864	-146.419	24.6782		160.553	-18.0411	21.8037				-11.537	7.67336	135.666	26.9926		328.533	-5.42851	26.4262				-11.4517	7.62686	136.434	22.2135		111.733	37.3204	36.5104
		-35.3559	-142.338	84.5364	24.1602		305.4	5.71867	20.344				-19.6645	-82.6222	60.3995	33.8552		58.2024	63.5101	25.359				-19.6473	-82.2661	60.937	30.276		44.9886	7.57134	31.0888
		-17.155	117.832	-53.0606	24.9814		104.665	-55.9221	24.0176				-20.534	162.522	-3.31532	26.2062		10.6845	44.0097	33.6905				-20.0924	162.131	-3.18749	12.4562		13.1111	45.0834	29.9495
		-35.9503	-210.81	45.1866	21.7829		320.163	-57.6659	18.1432				-36.2637	45.3312	-151.431	28.4054		259.466	-47.5953	23.4961				-36.145	45.3442	-152.065	23.4735		142.826	10.6227	36.7887
		-34.215	92.7744	-200.043	21.0197		321.9	-13.6008	35.9785				-33.7823	-139.798	87.1683	30.3242		156.696	13.523	32.0554				-33.8115	-139.104	87.7333	22.1948		159.18	-2.87317	27.6876
		-22.4786	103.293	-99.9786	26.6193		246.325	-8.84382	21.9882				-18.2921	115.743	-53.8029	26.8495		142.422	-18.5612	35.2331				-18.2593	115.4	-53.7507	27.4322		328.473	-5.56674	17.432
		-11.8046	96.6158	-67.4184	26.6193		84.2457	13.1925	16.9136				-34.1058	-208.073	46.1569	22.903		59.7431	8.28141	26.3377				-34.2314	-207.584	46.49	15.9164		58.1991	63.619	25.4156
		-24.6524	-26.2018	1.53228	24.3211		30.8815	9.88347	26.7535				-34.2646	92.0442	-205.239	25.265		243.769	23.1473	33.4615				-34.22	91.7771	-205.902	24.9072		10.7494	44.1661	35.3086
		-15.8457	-124.607	95.7534	25.8004		12.8393	-4.35791	11.6773				-22.59	101.121	-102.073	29.658		95.8814	14.4879	37.5004				-22.4761	100.798	-102.497	24.0551		259.417	-47.8615	24.1911
		-7.51406	-17.3306	27.2159	26.1517		338.279	-17.0425	24.5678				-11.9985	94.8449	-69.0792	29.658		79.6758	-29.7503	42.2826				-11.8418	94.581	-69.1823	24.0551		156.66	13.5387	33.1772
		-37.6923	191.13	41.5162	25.8429		210.248	-3.21502	18.2409				-24.5102	-25.531	2.19536	33.7961		62.0503	-6.44961	18.935				-24.0796	-25.3058	1.83241	32.5156		142.323	-18.7015	36.7884
		-14.8031	144.926	171.071	22.3548		203.134	-18.0551	30.7037				-14.6329	-122.328	98.7482	24.5813		241.187	-28.1054	34.6451				-14.6367	-121.907	99.418	20.5477		59.7191	8.332	27.5723
		-39.9514	46.9773	-62.1675	26.2201		65.3781	10.1474	15.3654				-7.1989	-16.366	28.6767	24.7955		222.552	-14.016	37.062				-7.14334	-16.2951	29.0156	13.1667		243.737	23.2904	34.1927
		-13.4206	-58.9432	114.443	25.4089		161.259	6.91358	25.34				-37.1996	188.785	42.9445	26.6664		211.803	50.8451	17.3039				-36.7654	188.297	43.1756	18.9602		95.7298	14.5898	46.1759
		-12.1665	-244.495	-13.5587	29.1295		349.264	-22.0401	15.3168				-18.4392	139.696	177.125	20.5823		239.986	24.4735	34.2917				-17.9087	139.782	177.568	15.0075		81.2226	-33.0549	40.1002
		-30.6616	-80.7514	-25.2755	25.1172		151.356	-9.20547	20.0268				-13.4281	-58.1787	118.312	34.9977		146.553	-0.987831	33.579				-39.9998	46.7112	-63.9773	22.2209		61.9977	-6.47909	21.0716
		-38.4355	106.212	-167.102	21.0197		171.812	48.5457	25.4132				-10.2006	-241.474	-13.8146	33.717		242.738	39.6637	33.6127				-13.4986	-58.1418	119.133	26.0224		241.034	-28.3304	36.4668
		-19.4089	146.455	-99.1371	28.8013		185.869	-76.72	21.6196				-29.77	-79.3351	-24.5223	28.4243		136.781	-42.443	42.6919				-10.4328	-240.72	-13.86	21.332		222.576	-14.2052	39.8743
		-17.5889	-65.5733	-75.6186	24.8075		177.575	-15.4809	21.5453				-38.6046	104.194	-172.481	25.265		219.252	74.5667	13.4045				-29.7915	-79.0949	-24.4543	13.1528		212.428	51.085	18.482
		-5.30053	-206.813	-17.903	29.1295		328.504	6.87525	9.84687				-19.8925	143.616	-101.645	29.9476		201.59	-83.6363	9.48217				-38.3461	103.939	-172.958	24.9072		239.951	24.5933	35.5324
		-28.6164	68.0809	151.505	27.5157		155.299	52.9094	27.9674				-39.5727	61.1771	12.8665	32.4425		320.482	-82.2086	9.29771				-19.5982	143.153	-101.95	19.088		146.483	-1.02994	33.999
		-34.9303	12.4946	-14.8107	31.7625		206.217	10.8061	26.312				-17.3425	-64.1413	-77.1467	31.4383		98.5825	60.4533	23.8544				-39.3198	61.1153	13.0391	22.2872		242.688	40.1509	36.3199
		-12.7795	-10.2135	48.2391	26.1517		95.449	-53.8977	20.1823				-28.5512	67.0782	157.235	26.9926		349.276	33.7601	26.1351				-17.5525	-63.7892	-77.8409	16.6553		136.706	-42.8094	42.2861
		-24.5017	165.169	98.7428	26.2159		154.78	21.1548	21.3797				-32.8038	12.0276	-14.7968	33.4446		160.873	-19.0772	36.5154				-28.4501	66.959	157.989	22.2135		219.056	74.6759	13.1941
		-38.0436	97.9814	-196.097	21.0197		324.196	71.2739	17.3916				-11.81	-10.11	50.272	24.7955		305.708	5.89349	35.7913				-32.6115	11.8038	-14.7778	34.5815		200.566	-83.7058	9.23732
		-15.1717	19.1954	0.0475551	31.7625		182.542	-25.298	33.3349				-24.4184	162.733	101.294	25.7854		104.99	-56.89	31.3914				-11.6757	-10.0738	50.7247	13.1667		320.378	-82.2852	9.80822
		-18.8206	-103.823	2.20318	25.1172		322.658	49.0578	41.2126				-38.5325	96.9843	-201.402	25.265		319.174	-59.2934	23.8482				-24.1385	162.346	101.759	22.6227		98.5127	60.5491	28.4134
		-9.91208	-68.9965	-41.9872	25.1172		194.35	27.9045	30.4033				-15.6867	19.6051	-0.59501	33.4446		286.351	-17.8101	31.7955				-38.319	96.7953	-201.983	24.9072		349.23	33.894	27.3702
		-20.7585	-51.8302	167.25	25.7986		19.9	-54.2308	30.0357				-18.5105	-102.636	1.80144	28.4243		322.066	-14.431	48.0179				-16.1239	19.4357	0.310936	34.5815		160.809	-19.2511	38.4117
		-37.8036	-14.1123	64.1452	26.1517		313.238	17.1457	20.393				-8.68117	-67.8189	-42.7923	28.4243		246.979	-9.10449	32.9191				-18.5951	-102.393	1.94142	13.1528		293.877	42.9817	39.3106
		-16.1452	123.159	111.344	20.4336		233.905	-26.035	26.5942				-19.8334	-51.1798	172.144	29.9628		84.2119	13.5209	28.6414				-8.6602	-67.6435	-43.0586	13.1528		305.653	5.9399	38.4094
		-6.44576	213.041	31.4719	24.8813		97.4278	-30.2895	35.8675				-37.0337	-13.5008	66.2766	34.9977		31.4337	10.1257	41.1229				-19.7778	-51.0081	172.938	13.0926		104.864	-57.0295	31.0197
		-31.3632	-159.743	151.484	20.0001		92.1736	21.4416	30.643				-16.8956	121.671	114.624	26.1814		77.1919	22.8341	28.3013				-36.8498	-13.5292	66.6436	26.0224		319.031	-59.5273	24.5847
		-22.3818	-0.841138	137.848	25.7986		271.002	55.3327	24.6563				-6.52985	210.339	31.6781	25.7957		48.8845	-37.9347	37.3964				-16.7142	121.417	115.106	21.9262		286.243	-17.9666	32.4081
		-10.2293	72.9754	-117.623	20.9837		120.448	11.5662	22.527				-37.3019	-181.999	35.947	26.5463		13.0756	-4.3122	30.7569				-6.23636	209.814	31.7165	12.9764		321.974	-14.5742	48.1912
		-8.91172	-201.23	80.8506	21.7829		177.823	54.0657	20.8277				-25.92	-158.685	157.903	27.517		338.94	-18.2027	36.4064				-37.3858	-181.573	36.43	21.4129		246.972	-9.26611	33.4487
		-14.0384	75.6558	35.4721	25.8775		178.31	-7.48383	14.7706				-22.1525	-0.863634	142.469	29.9628		210.699	-3.45422	38.3629				-25.3252	-158.614	159.052	21.7772		84.1216	13.6434	30.4663
		-14.4874	-206.59	65.3698	21.7829		180.991	39.0506	34.3642				-10.768	71.8388	-121.176	27.0773		203.891	-18.3539	42.3805				-22.1221	-0.798209	143.129	13.0926		31.4169	10.1532	43.5065
		-26.912	-238.752	-19.2394	29.1295		230.783	-49.1725	23.8139				-7.07774	-199.251	83.7702	22.903		160.749	-11.42	36.6925				-10.5706	71.4823	-121.8	22.8597		48.9277	-38.215	33.681
		-18.9227	-71.8986	194.954	20.6046		101.101	44.0849	31.9641				-14.8246	74.6379	37.0054	26.1674		65.4805	10.4308	30.3136				-7.19206	-198.871	84.4312	15.9164		13.0289	-4.37564	36.0394
		-32.8755	-96.7811	-27.1411	25.1172		22.7505	84.0867	25.2226				-13.3378	-203.797	66.9949	22.903		161.608	6.88495	39.3557				-14.7325	74.2295	37.473	29.1222		338.892	-18.3961	39.7248
		-13.8924	184.036	-85.1254	28.8013		44.5075	-55.1818	20.4025				-25.5126	-235.953	-19.7655	33.717		349.485	-22.5471	23.4195				-13.5341	-203.246	67.507	15.9164		210.788	-3.5618	42.4561
		-29.4007	-235.324	64.183	21.7829		285.579	24.7125	17.2687				-18.4334	-71.4402	199.97	11.9787		151.538	-9.58141	35.4377				-25.8753	-235.306	-20.0334	21.332		203.543	-18.916	43.5485
		-21.1506	-43.1803	-0.976583	24.3211		99.9992	51.3127	30.4147				-32.105	-95.2871	-27.5275	28.4243		186.929	-77.1711	27.0314				-18.458	-71.2336	200.859	8.72088		160.666	-11.563	32.9832
		-31.4569	-28.1868	131.627	25.9504		194.144	-20.0535	26.4723				-14.3154	181.126	-85.9783	29.9476		177.946	-16.177	33.5172				-32.2086	-94.9873	-27.6136	13.1528		65.436	10.5365	35.3235
		-36.2915	254.711	44.2346	24.8813		45.3201	-49.4609	32.3512				-28.8504	-232.297	66.7805	22.903		328.077	6.64482	35.7195				-14.0954	180.57	-86.155	19.088		161.392	6.91325	43.1137
		-8.59902	209.226	116.614	26.924		110.701	33.3831	27.2994				-20.5541	-42.9102	-1.13573	33.7961		80.1864	13.6553	30.211				-29.3469	-231.568	67.4202	15.9164		349.372	-22.7902	25.335
		-6.29988	-60.549	-26.0415	24.3211		304.49	-7.73758	17.2929				-30.9739	-28.1222	135.962	25.2335		155.755	53.6527	32.7023				-20.311	-42.7279	-1.09256	32.5156		151.391	-9.73684	36.5876
		-32.914	124.749	50.2863	25.8775		81.1674	5.82658	23.6562				-35.4961	251.048	44.7978	25.7957		319.252	-43.021	25.4445				-30.912	-28.0033	136.625	24.4436		186.592	-77.2934	27.492
		-38.6358	8.1771	-98.9469	26.2201		8.51716	76.9035	21.4117				-9.59341	205.792	120.189	28.6465		206.68	10.897	39.4138				-34.9078	250.3	44.9826	12.9764		177.89	-16.2949	33.3325
		-30.7975	-50.0423	-137.881	22.1967		213.721	-14.8764	24.4681				-32.7557	122.323	51.7525	26.1674		96.1945	-55.9894	25.9105				-9.18685	205.272	120.7	17.5992		328.521	7.01781	22.559
		-6.52672	-6.36633	-37.1697	24.3211		356.077	-59.339	21.901				-38.1596	7.29226	-101.84	21.028		159.429	-12.3527	38.439				-5.20103	-59.7012	-26.3985	32.5156		80.0944	13.7662	31.9775
		-31.6942	-151.441	-17.4762	28.768		27.8054	11.4943	21.286				-30.671	-48.4121	-141.61	25.5343		155.068	21.6263	29.5704				-32.5307	122.053	52.0991	29.1222		155.818	53.9056	34.1052
		-13.4953	18.3889	76.0281	21.0073		346.331	7.5071	28.1946				-6.12303	-6.34475	-37.788	33.7961		324.659	71.9596	20.417				-37.8935	7.17829	-102.354	22.2209		319.233	-43.4412	25.9581
		-6.62922	31.2122	128.571	27.5157		222.766	-37.1305	22.0597				-29.6456	-149.401	-17.0959	24.3337		38.5663	-40.2543	44.9982				-30.7326	-48.2147	-142.796	20.5046		206.703	10.9207	35.3913
		-30.2321	-155.592	-162.745	25.3955		187.807	23.9722	29.5979				-13.6679	18.3119	78.4821	27.0423		182.793	-26.4844	32.7977				-6.00303	-6.45892	-38.4842	32.5156		96.1843	-56.1629	25.8842
		-31.3896	46.8114	-98.9457	26.2201		112.053	18.609	46.9127				-7.77248	30.5688	133.287	26.9926		323.284	50.8801	39.0917				-29.6228	-149.194	-16.9554	18.4237		298.658	10.9359	44.9567
		-33.2469	127.372	69.4713	20.4336		198.813	2.64059	12.0717				-28.1039	-151.128	-168.315	20.1078		194.51	28.5262	37.6749				-13.4945	18.2841	79.015	20.2871		159.352	-12.5274	40.4305
		-7.49662	-13.8265	-150.224	22.1967		64.7429	24.3925	18.4623				-30.913	45.666	-102.161	21.028		20.5011	-56.458	29.7594				-7.77068	30.4875	133.923	22.2135		155.044	21.7077	32.7154
		-36.9287	194.308	-57.8392	28.8013		103.982	14.346	25.1788				-33.0054	125.491	70.8032	26.1814		313.514	17.7243	34.4522				-28.1021	-150.407	-169.111	13.8072		324.705	72.0437	20.7821
		-32.3321	-197.193	-110.629	24.9032		328.077	-53.8525	15.2166				-7.27891	-14.5205	-155.28	25.5343		234.72	-26.8016	42.7619				-30.7543	45.4893	-102.777	20.7897		38.4102	-40.4931	43.7048
		-33.3323	128.698	-15.7531	24.9814		184.412	-4.41878	14.6761				-36.7131	191.025	-58.2482	29.9476		97.4406	-31.9152	40.5405				-32.7963	125.266	71.14	21.9262		182.764	-26.7183	45.7565
		-8.6345	162.78	99.4445	26.2159		91.9784	23.2236	27.1764				-30.3194	-193.961	-113.63	24.9549		92.272	22.0819	40.1418				-7.39527	-14.2616	-156.215	20.5046		323.294	51.0464	39.7228
		-26.3286	249.946	63.2152	26.924		216.632	-7.31829	33.7148				-32.5638	125.999	-15.5971	26.8495		270.077	56.5135	30.4273				-36.2585	190.525	-58.2377	19.088		194.358	28.641	37.0399
		-20.7318	-217.946	18.659	24.0769		61.3161	-23.1804	24.9776				-8.86946	160.951	102.328	25.7854		107.897	15.8148	36.4174				-30.2392	-193.332	-114.207	15.8855		20.5187	-56.895	30.6766
		-6.7488	179.093	77.0624	26.2159		103.143	9.81321	27.4526				-25.427	246.835	64.1176	28.6465		120.112	11.7	26.8643				-32.3328	125.604	-15.497	27.4322		313.456	17.826	31.5382
		-11.3383	-42.1767	180.031	25.7986		54.2558	-12.9533	18.2897				-18.8055	-214.621	19.1911	30.5117		178.122	55.0179	32.6586				-8.64277	160.592	102.826	22.6227		84.1649	-47.0704	41.4549
		-19.8355	125.908	-11.0608	24.9814		165.26	11.5171	15.6448				-6.69977	176.724	79.1742	25.7854		178.737	-8.00923	37.9321				-24.7105	246.27	64.4235	17.5992		234.828	-26.8947	44.1808
		-12.7809	-202.319	106.385	21.7829		352.31	34.714	26.4518				-11.0887	-41.8446	185.566	29.9628		230.997	-50.3726	38.2468				-18.9371	-214.012	19.4656	15.6673		97.0908	-33.4277	38.2857
		-12.1062	-17.374	-135.626	22.1967		49.2619	9.19944	29.4337				-36.4097	-5.5459	5.23232	24.7955		101.784	45.4769	39.5458				-6.51101	176.49	79.9765	22.6227		92.1806	22.2179	41.4537
		-14.052	7.5261	13.2179	27.0987		125.629	21.2557	39.4069				-19.7565	123.634	-11.4834	26.8495		22.1783	84.4562	25.3324				-11.0935	-41.7153	186.435	13.0926		270.586	56.4016	31.1358
		-39.7846	-23.1075	218.427	18.0187		320.287	-9.04258	30.2619				-11.3641	-199.389	109.304	22.903		45.4226	-56.5286	24.9048				-36.3194	-5.65485	5.20757	30.9493		107.827	16.0321	38.3801
		-27.0589	20.7036	-33.765	31.7625		253.263	-27.0253	25.4274				-11.6674	-16.7382	-141.265	25.5343		286.118	25.4283	33.928				-19.505	123.234	-11.367	27.4322		120.084	11.7944	28.5201
		-34.6452	-67.7625	-55.3108	24.8075		88.3792	7.98225	15.303				-13.6716	7.979	12.861	32.4425		100.778	52.5276	38.8939				-11.536	-198.877	109.886	15.9164		178.103	55.0966	32.1295
		-18.4299	58.0899	-97.8465	26.2201		112.303	23.6129	30.0272				-39.0522	-22.5069	223.971	17.5496		194.679	-20.7335	32.5802				-11.6336	-16.5978	-141.935	20.5046		178.735	-8.12029	40.5741
		-19.3873	-168.918	-108.54	29.5839		286.434	-82.096	16.066				-26.2202	20.8996	-34.7852	33.4446		110.877	34.7988	40.473				-13.6339	7.83621	13.0255	22.2872		183.148	40.7397	50.0333
		-36.1059	-83.0549	83.5674	25.8004		96.75	40.5984	26.5143				-34.743	-65.8886	-56.272	31.4383		4.72239	17.2016	43.2604				-39.0787	-22.2066	224.716	14.959		230.798	-50.6775	39.013
		-18.7614	-17.1666	-115.072	22.1967		281.693	-13.8922	28.6864				-18.2841	57.2893	-100.407	21.028		304.578	-8.07571	33.6596				-26.1468	20.8181	-34.7919	34.5815		101.75	45.6847	40.0017
		-28.5816	188.768	125.901	22.3548		66.377	-8.72438	15.4497				-17.7406	-166.331	-111.45	27.0406		80.9598	6.20573	26.749				-34.7604	-65.4108	-56.384	16.6553		22.4485	84.4595	25.6438
		-18.3325	90.5749	28.3234	25.8775		99.3156	18.5006	23.8142				-35.8487	-82.1915	85.8575	24.5813		8.38534	77.3922	20.4417				-18.1469	57.2442	-100.825	20.7897		45.5003	-56.787	24.731
		-18.0205	199.984	51.8131	25.8429		96.9018	-16.1817	24.9151				-18.5278	-16.6171	-118.997	25.5343		214.803	-15.1836	39.1425				-17.8691	-165.799	-112.025	18.3607		285.831	25.7568	29.6138
		-22.8633	-3.55203	-144.322	22.1967		352.577	-26.1913	25.1579				-28.4597	186.485	129.09	20.5823		355.606	-60.9526	25.5675				-35.8568	-81.9979	86.4227	20.5477		100.73	52.688	44.3069
		-20.9978	-67.6128	147.309	18.7446		307.362	11.8666	26.4469				-18.5245	88.5817	29.5788	26.1674		28.3369	11.83	37.1176				-18.4076	-16.2939	-119.513	20.5046		356.481	-32.4045	46.9804
		-24.2401	-77.6985	114.748	25.8004		158.7	-82.1053	13.4071				-18.04	197.431	53.8112	26.6664		346.447	7.76997	37.2398				-28.0651	186.09	129.666	15.0075		194.576	-21.0405	36.459
		-24.8404	-10.0768	-230.695	22.2287		24.4138	-38.6932	21.3439				-22.4765	-3.35718	-149.564	25.5343		223.584	-38.1902	29.5067				-18.4116	88.3483	29.9913	29.1222		45.9365	-51.5607	44.5653
		-15.2826	-23.478	-168.941	22.1967		345.46	-14.3141	28.3705				-20.8454	-66.7208	152.057	17.3256		188.961	25.3541	40.4019				-17.6917	196.862	54.2323	18.9602		110.817	34.9886	42.8778
		-14.3692	-143.027	-39.3401	28.768		215.509	76.4389	16.9824				-23.1531	-76.8639	118.521	24.5813		112.61	19.3008	41.914				-22.4822	-3.31791	-150.203	20.5046		4.65568	17.3185	36.6941
		-30.9873	101.504	-85.5667	26.6193		354.985	-34.7726	18.8156				-24.642	-9.75142	-237.624	17.1292		199.172	2.46939	42.2518				-20.8193	-66.672	152.868	13.7107		304.486	-8.12106	36.6958
		-20.2013	-38.4288	-70.3256	27.7443		57.5735	0.302301	18.321				-14.9045	-23.2379	-174.055	25.5343		64.8967	25.1301	29.6635				-23.1173	-76.6558	119.322	20.5477		80.8668	6.27712	29.0303
		-16.4025	114.014	195.855	18.3709		50.189	-34.7217	26.6795				-12.8389	-140.636	-40.275	24.3337		103.938	14.7396	36.4116				-24.6616	-9.25296	-238.808	13.1871		8.45977	77.4486	26.3033
		-15.4099	121.563	-170.407	21.0197		36.2012	61.8553	32.4088				-30.3742	99.5659	-87.6762	29.658		327.669	-55.1615	24.7739				-14.9365	-22.9869	-174.701	20.5046		214.57	-15.6933	34.4979
		-33.5188	105.293	-77.5975	26.6193		328.26	-27.59	27.7073				-19.6072	-36.9832	-72.2367	31.84		186.24	-3.07787	30.6653				-13.0697	-140.244	-40.2798	18.4237		355.515	-61.1376	26.9701
		-9.04403	-236.891	42.5571	24.0769		265.982	-55.6863	23.855				-17.0005	112.643	200.968	19.7796		67.7869	32.1903	27.5556				-30.1379	99.0059	-88.1791	24.0551		28.3171	11.895	39.3021
		-8.79566	42.5536	-89.5901	26.2201		248.541	1.70431	14.6421				-15.9702	119.81	-174.17	25.265		92.0715	23.9942	35.9797				-19.5824	-36.9038	-72.7064	30.9171		346.394	7.83471	39.8297
		-25.4619	-230.294	-8.5055	29.1295		251.891	53.562	30.9523				-32.4305	103.482	-79.7331	29.658		101.473	-19.5927	34.8769				-16.8488	112.567	201.581	9.524		223.681	-38.4453	29.9451
		-23.5812	198.245	-25.3767	28.8313		342.919	7.27714	18.3527				-7.53771	-233.371	44.6408	30.5117		103.291	56.1103	25.694				-15.6932	119.613	-174.868	24.9072		188.905	25.4371	41.6865
		-14.9769	108.183	-161.563	21.0197		108.68	-6.45698	23.9272				-5.19258	-66.0824	-187.52	23.1604		217.191	-7.57668	43.4779				-31.852	103.238	-80.1385	24.0551		112.505	19.3882	41.3112
		-31.4826	120.302	-183.821	21.0197		278.018	-12.7563	28.1846				-8.85948	41.9634	-92.0924	21.028		61.5659	-23.794	36.4071				-7.68277	-232.746	44.9208	15.6673		199.222	2.4115	-57.2958
		-30.0459	-120.623	-9.82035	25.1172		58.5862	41.8188	16.8697				-23.835	-227.003	-8.95857	33.717		102.98	10.1971	38.2005				-5.31507	-65.8046	-188.252	16.9602		64.8337	25.3142	27.5934
		-39.4174	-30.4072	-28.1065	24.3211		150.441	0.0153637	11.1306				-22.4369	194.667	-25.4235	26.2062		135.195	-14.355	30.3177				-8.79941	41.9189	-92.426	20.7897		103.804	14.8695	36.6749
		-30.697	-90.4097	-153.47	23.0681		24.3041	-23.7382	49.5546				-15.5432	105.993	-166.344	25.265		105.688	2.09145	26.6844				-24.0281	-226.225	-8.83518	21.332		327.62	-55.356	25.3936
		-30.8408	-197.678	-72.2336	24.9032		337.932	-10.9627	26.2336				-31.7762	118.673	-188.385	25.265		54.6544	-13.5108	30.2732				-21.8877	194.099	-25.4332	12.4562		186.189	-3.06273	33.6665
		-5.8943	-41.9868	188.101	18.0187		31.8971	-4.65521	20.6104				-29.2083	-119.061	-8.99921	28.4243		8.92885	-33.4038	34.405				-15.4009	105.534	-167.06	24.9072		67.3244	32.571	30.5697
		-35.8206	18.4037	158.55	27.5157		266.16	-6.1621	19.6406				-38.4355	-29.7808	-27.9673	33.7961		165.576	11.5945	27.467				-31.4754	118.593	-189.153	24.9072		91.9679	24.1597	37.5408
		-26.1898	-121.935	-16.2788	25.1172		241.926	-47.2492	27.1044				-30.4918	-89.1787	-157.327	19.9835		352.636	35.7342	32.9047				-29.2786	-118.848	-9.09029	13.1528		101.319	-19.7036	36.3332
		-13.5722	-11.5283	177.033	25.7986		63.5576	27.2467	24.3796				-29.2243	-194.874	-73.6278	24.9549		49.4393	9.22657	45.8965				-38.3164	-29.646	-28.0169	32.5156		103.271	56.2377	27.647
		-37.1004	-147.498	-66.0288	29.5839		322.036	84.0872	16.1532				-5.52401	-41.452	193.4	17.5496		125.832	21.8685	42.7804				-30.6075	-88.7879	-157.942	10.8352		217.163	-7.70631	47.8533
		-21.2356	31.8556	189.694	24.3289		213.299	57.9062	17.3322				-35.806	17.7517	163.75	26.9926		320.21	-9.45514	41.4841				-29.1992	-194.33	-73.9845	15.8855		61.5368	-23.889	34.2201
		-6.20357	223.006	5.25949	29.8172		171.473	34.9993	29.809				-25.3633	-120.556	-16.6827	28.4243		138.252	4.27329	33.5013				-5.57536	-41.3634	194.308	14.959		64.1354	8.67748	29.0771
		-24.1023	71.7478	-192.316	21.0197		211.998	3.81342	13.1865				-14.0095	-11.1943	182.288	29.9628		253.593	-28.0638	37.2671				-35.7354	17.7457	164.401	22.2135		102.856	10.2791	40.7123
		-21.0556	138.545	-93.4162	28.8013		275.654	-8.95034	18.9831				-36.1618	-143.644	-68.6529	27.0406		88.7432	7.55591	26.7182				-25.4451	-120.435	-16.6591	13.1528		122.623	28.2907	30.7294
		-20.8178	153.057	-135.905	25.0805		235.818	-25.4035	30.4843				-21.4715	31.1656	194.9	22.1529		112.281	24.3845	36.9366				-14.0449	-11.1555	183.07	13.0926		134.927	-15.1446	23.8167
		-37.302	187.664	-61.5655	28.8013		353.104	-6.75446	24.8661				-6.30247	220.014	5.20752	25.7957		285.892	-82.3047	16.8167				-36.1545	-143.245	-68.8967	18.3607		105.591	2.1131	29.3862
		-7.63701	47.3653	-201.063	19.517		0.35348	-4.6576	19.9594				-24.4925	70.8169	-197.303	25.265		96.4458	42.234	27.3211				-21.4831	31.1105	195.591	16.0238		54.6532	-13.6307	31.9951
		-22.6522	-116.482	183.144	20.6046		32.9948	30.3355	17.1621				-21.1537	136.501	-96.724	29.9476		282.046	-14.7125	45.514				-5.88773	219.452	5.20716	12.9764		8.89494	-33.6717	35.3492
		-11.5348	72.6834	214.256	18.3709		336.95	-43.633	23.0724				-21.3852	149.917	-139.723	14.8863		66.4401	-8.69786	30.6166				-24.4117	70.7872	-197.974	24.9072		165.556	11.5941	28.4602
		-10.7594	-136.038	109.708	24.1602		106.466	-26.777	22.4665				-37.0922	184.551	-62.2617	29.9476		99.3028	18.9869	34.3469				-20.3671	136.353	-97.0162	19.088		352.599	35.9189	33.8432
		-8.00552	-165.422	-140.173	25.3955		285.783	-0.576461	29.9029				-8.74132	45.9278	-206.632	18.5976		97.2861	-16.8097	33.8816				-21.0213	149.602	-140.477	14.8046		49.3703	9.54956	48.0909
		-13.8422	88.8056	-166.356	21.0197		270.441	5.97188	24.5445				-21.1518	-113.499	187.861	11.9787		352.737	-26.9275	33.4045				-36.722	184.068	-62.2678	19.088		29.5693	-25.1035	50.174
		-5.30403	108.721	133.841	24.7018		182.502	33.0979	29.4817				-12.0922	71.7543	219.854	19.7796		114.921	-71.0041	30.8716				-8.69942	45.9556	-207.428	10.2151		125.748	21.9937	43.7171
		-32.0936	260.022	34.4501	24.8813		41.8002	15.9264	26.5507				-9.43189	-134.349	112.467	30.3242		307.789	12.1976	42.4947				-21.1838	-113.288	188.602	8.72088		320.135	-9.55766	43.575
		-34.5876	56.3469	-198.545	19.517		110.732	8.27493	24.6689				-39.4783	-2.4768	124.38	34.9977		163.76	-82.4402	14.8925				-12.0415	71.7051	220.602	9.524		138.189	4.27809	33.3969
		-12.3917	-34.8844	-84.112	27.7443		333.534	-27.0165	25.2552				-7.13048	-162.236	-143.915	20.1078		25.4583	-40.2728	28.9411				-9.51585	-133.946	113.099	22.1948		253.602	-28.2694	37.657
		-29.9571	-181.977	9.35945	26.0609		202.248	30.2657	28.7862				-14.371	87.6416	-170.834	25.265		345.659	-15.1534	39.4081				-39.4906	-2.39951	125.025	26.0224		88.6029	7.71459	28.946
		-30.364	-137.569	87.7337	24.1602		163.107	-48.8003	13.6481				-6.01801	107.039	137.161	23.287		216.104	76.9038	20.5825				-7.23291	-161.542	-144.56	13.8072		112.088	24.4737	38.0786
		-26.3847	44.7967	-77.1454	26.2201		34.7616	-0.614193	17.7442				-31.6402	257.086	35.0594	25.7957		355.116	-36.0002	22.9053				-14.2189	87.5298	-171.509	24.9072		285.888	-82.4512	16.7588
		-13.7202	176.546	27.9252	25.8429		185.473	-19.2755	18.193				-35.0792	55.4827	-204.124	18.5976		109.656	0.834285	36.5853				-5.89176	106.8	137.665	11.8455		96.4612	42.3669	27.8469
		-31.9421	-14.234	-145.538	22.1967		86.1819	41.5632	33.1925				-12.455	-33.3075	-86.2725	31.84		57.8556	0.445651	16.4235				-30.9438	256.475	35.2537	12.9764		281.586	-15.4161	44.5159
		-18.2301	-137.199	-133.641	25.3955		74.0533	13.2998	21.9325				-28.1164	-179.639	11.5978	26.5463		36.5035	62.7633	35.4639				-34.8497	55.5687	-205.168	10.2151		66.6834	-9.48165	35.4252
		-10.767	56.2721	-150.384	24.6782		99.6876	79.5601	18.8119				-28.6009	-135.451	90.6536	30.3242		328.39	-28.3355	37.2823				-12.3273	-33.0678	-86.7234	30.9171		99.2168	19.109	35.6609
		-14.5908	47.2583	-92.6185	26.2201		199.422	-46.4548	26.577				-26.2524	43.9619	-79.7019	21.028		265.54	-56.7266	29.414				-28.2298	-179.3	12.342	21.4129		97.0848	-16.8781	35.66
		-8.9416	144.646	161.956	22.3548		188.263	-29.3817	34.7659				-13.3387	174.713	29.3884	26.6664		249.11	1.40677	18.5349				-28.5931	-135.059	91.5137	22.1948		352.597	-27.1015	34.4482
		-10.085	-71.1604	-116.724	23.0681		4.71745	-0.432974	22.7871				-30.626	-13.7262	-150.016	25.5343		252.477	54.8025	26.8833				-26.0555	43.909	-79.8112	20.7897		114.743	-71.0839	30.7953
		-22.2836	-90.4548	-195.495	23.1756		267.656	54.4727	29.6436				-17.5039	-135.583	-136.912	20.1078		343.066	7.47465	35.8602				-12.9963	174.287	29.545	18.9602		308.2	12.4366	42.5551
		-33.999	184.494	40.9229	25.8429		225.446	5.16585	11.8534				-11.8649	55.2886	-154.315	28.4054		108.673	-6.49497	30.6748				-30.6995	-13.8754	-150.96	20.5046		163.638	-82.5011	15.7956
		-27.5431	-159.278	-126.633	25.3955		136.364	-2.70155	38.322				-15.4492	46.5979	-94.772	21.028		182.579	-38.3206	34.7584				-17.5724	-135.116	-137.587	13.8072		25.0356	-40.2848	31.7019
		-12.5472	131.534	-181.181	21.0197		227.422	22.4066	23.3884				-11.6847	143.107	167.034	20.5823		278.631	-12.9733	42.5082				-11.1851	55.3925	-156.144	23.4735		345.568	-15.3464	40.8914
		-17.0611	79.1256	-70.1398	26.6193		340.06	3.15883	15.6947				-8.52184	-69.6982	-119.974	19.9835		58.7056	42.8869	25.0603				-14.2321	46.5115	-95.2416	20.7897		215.835	77.0035	20.5663
		-14.0231	-181.25	50.8692	26.0609		139.16	-12.23	17.2069				-22.1499	-88.4189	-200.468	23.1604		150.641	-0.102364	17.5044				-11.6348	143.094	167.678	15.0075		355.178	-36.2824	25.9856
		-29.3634	-203.087	3.62639	29.1295		255.423	37.6541	25.5474				-33.3986	182.206	42.4	26.6664		23.1102	-21.689	47.324				-8.70445	-69.5487	-120.604	10.8352		109.559	0.816929	32.7741
		-16.93	102.32	183.783	18.3709		202.748	39.6706	17.8385				-26.2624	-157.395	-129.453	20.1078		338.311	-11.3505	35.3569				-21.3181	-87.8357	-201.497	16.9602		57.8358	0.441129	16.8518
		-16.0783	-207.923	81.6797	21.7829		145.138	39.349	26.9217				-13.7646	126.818	-189.044	25.265		32.2717	-4.97533	22.1603				-32.9717	181.715	42.6195	18.9602		36.485	62.8407	34.1962
		-19.1477	247.257	-29.5463	29.8172		350.887	48.1304	35.5258				-17.1609	77.6456	-71.3015	29.658		266.355	-6.80811	31.8072				-26.3279	-156.856	-129.926	13.8072		328.26	-28.4537	36.1946
		-33.6466	17.2649	-177.582	19.517		100.17	16.7469	22.4267				-12.4659	-179.191	52.9127	26.5463		241.887	-48.3631	33.3263				-13.7053	126.482	-189.776	24.9072		265.379	-56.9661	30.1811
		-33.1589	244.692	39.6094	24.8813		55.9375	-17.387	18.0292				-27.7161	-199.669	3.94277	33.717		63.5839	28.0748	30.0749				-16.9429	77.4237	-71.4735	24.0551		249.152	1.35349	28.5897
		-21.2334	43.7241	-68.786	26.2201		237.742	-14.8119	18.6916				-17.2658	99.851	190.685	19.7796		322.697	84.6278	16.8994				-12.654	-178.689	53.4997	21.4129		252.442	54.9943	28.5534
		-33.2798	16.7948	16.8481	27.0987		202.316	-13.9864	27.5102				-14.5418	-205.081	83.6663	22.903		343.652	11.267	36.5147				-27.9306	-199.05	4.2714	21.332		343.017	7.50568	36.604
		-21.4264	50.1794	126.555	27.5157		11.1418	-7.35561	18.7669				-19.4234	244.123	-28.9981	30.9948		213.28	58.8145	27.6759				-17.1964	99.6604	191.469	9.524		108.534	-6.58771	34.3259
		-19.6975	-164.105	-45.4362	28.768		112.196	4.6045	23.8017				-33.5916	16.9891	-183.832	18.5976		171.797	35.7888	31.2582				-14.7897	-204.653	84.1786	15.9164		182.455	-38.6299	35.714
		-35.3105	90.5266	71.5318	20.4336		279.218	13.8455	21.1931				-32.4757	241.761	41.0477	25.7957		212.443	3.61506	24.9128				-18.8756	243.471	-28.9433	21.8826		278.54	-13.0537	42.1169
		-34.1923	250.867	1.5091	29.8172		336.662	-61.5802	41.9924				-20.6078	43.009	-70.5945	21.028		276.192	-8.98161	30.5338				-33.4476	17.1599	-184.551	10.2151		58.6349	43.098	25.8703
		-36.4848	-2.75748	33.5847	26.1517		221.578	27.9268	28.9375				-33.0446	16.4245	17.9151	32.4425		22.8833	-41.8666	25.2926				-31.9268	241.144	41.3294	12.9764		150.581	-0.132924	18.638
		-18.6672	-43.4752	-196.168	22.2287		61.9911	-50.0536	24.8378				-22.0015	49.4659	130.877	26.9926		236.724	-26.3392	49.1555				-20.4243	42.9526	-70.9125	20.7897		24.3909	-25.0128	48.2504
		-8.96054	-127.214	75.3813	25.8004		142.091	-1.58233	21.315				-18.8306	-160.747	-46.4982	24.3337		353.327	-6.84096	42.3525				-32.8778	16.1896	18.0431	22.2872		338.248	-11.4518	40.5315
		-10.6844	213.664	-92.3555	27.0713		29.2399	62.2928	29.1851				-34.5549	88.696	73.4506	26.1814		0.729423	-4.63117	25.6938				-21.96	49.2924	131.575	22.2135		32.2842	-5.05917	24.9499
		-29.0662	29.6286	-193.968	19.517		280.011	-31.7121	28.2625				-33.9634	247.762	1.95086	30.9948		34.0251	32.6006	28.5339				-18.86	-160.42	-46.7119	18.4237		266.455	-6.41675	30.6459
		-21.068	187.44	85.518	26.2159		135.714	-46.8107	20.1134				-36.1576	-1.85774	34.8521	24.7955		338.183	-47.484	32.8433				-34.3181	88.4552	73.8532	21.9262		241.817	-48.6224	33.2717
		-21.0556	-199.083	-23.4403	29.1295		104.81	-22.1563	24.2321				-18.2278	-43.4965	-201.655	17.1292		106.547	-27.7458	29.384				-33.4253	247.204	2.08291	21.8826		63.3505	28.2105	31.6878
		-26.007	199.485	-117.506	25.0805		141.777	69.6681	26.143				-7.71409	-125.185	77.6391	24.5813		285.888	-0.928896	24.2285				-35.9869	-1.75851	35.0495	30.9493		323.027	84.6867	23.4606
		-8.75954	230.793	90.7053	26.924		199.2	8.01003	13.6225				-38.9128	-212	-8.68752	33.717		270.525	35.4355	36.8373				-18.2327	-43.2601	-202.576	13.1871		343.573	11.3685	39.2749
		-21.7405	64.9786	-95.7208	26.2201		296.978	0.576729	12.7137				-10.8218	210.104	-93.5987	30.9948		270.522	6.30155	38.6105				-7.80448	-124.719	78.259	20.5477		213.174	58.9668	27.9618
		-18.5558	-101.349	-170.308	23.1756		110.648	-27.2993	24.3456				-28.7169	29.5193	-200.152	18.5976		317.358	35.2649	30.2528				-38.9739	-211.44	-8.63804	21.332		171.767	35.8898	30.3757
		-7.27717	-68.013	32.4228	26.2562		21.4862	33.2245	24.6411				-21.4217	184.935	87.6886	25.7854		183.021	33.5518	33.6652				-10.492	209.525	-94.1645	21.8826		212.489	3.8087	28.8658
		-37.4175	43.0767	119.365	21.0073		350.198	-8.124	31.5813				-19.5379	-196.234	-23.8985	33.717		237.976	11.5276	32.7726				-28.5193	29.6353	-200.991	10.2151		276.119	-9.02532	33.0591
		-12.2269	-111.657	-135.17	23.0681		65.8281	18.3131	23.9914				-25.322	193.893	-121.784	14.8863		20.0471	-30.1837	35.643				-21.1122	184.399	88.0439	22.6227		22.9296	-42.1567	27.0082
		-19.8825	141.666	136.416	22.3548		38.231	-31.9859	32.088				-9.06867	228.578	92.8048	28.6465		41.9481	16.2058	36.1571				-19.8556	-195.393	-23.5207	21.332		236.885	-26.667	49.3794
		-37.4033	-19.8198	-21.1773	24.3211		265.931	12.4037	19.7222				-21.2914	64.1093	-98.4705	21.028		110.726	8.61927	40.2535				-23.7356	190.81	-126.919	14.8046		353.233	-6.90299	44.8298
		-31.9905	163.036	160.921	22.3548		339.514	19.1718	26.6717				-18.0467	-99.3884	-174.455	23.1604		333.985	-27.8519	33.8565				-8.68064	227.981	93.1877	17.5992		0.679157	-4.66434	26.3998
		-6.53077	-22.4882	-163.36	22.1967		358.173	-9.63559	28.1468				-7.11353	-67.478	33.4773	33.8552		202.454	31.1581	36.1109				-20.9436	64.1007	-98.8515	20.7897		34.0339	32.7445	30.2229
		-23.6909	-119.583	61.3023	26.2562		130.147	-26.2149	26.7768				-37.6042	43.0913	124.073	29.1786		163.549	-49.7698	20.8867				-18.2327	-98.87	-175.231	16.9602		338.128	-47.7749	35.1579
		-35.3087	-4.1914	-111.791	27.147		340.603	-32.1128	25.0525				-12.0373	-109.636	-138.644	19.9835		35.2107	-0.81798	29.1403				-7.31713	-67.3089	33.7082	30.276		106.461	-27.953	31.8927
		-34.2573	135.774	47.1606	25.8775		162.216	-10.7825	26.055				-20.3402	139.561	139.518	20.5823		186.577	-19.5301	27.2577				-37.5252	43.036	124.823	17.6684		285.78	-0.941462	37.4489
		-18.8342	30.5236	27.109	27.0987		83.3239	23.5109	27.9669				-35.1164	-19.9514	-20.2126	33.7961		84.3558	52.089	28.0258				-12.2319	-109.149	-139.262	10.8352		270.482	35.7332	38.755
		-25.2455	143.186	181.565	22.3548		76.7374	-8.30124	15.1287				-33.1597	158.951	165.099	20.5823		86.6818	42.7171	33.43				-20.1968	139.302	139.977	15.0075		270.422	6.37971	36.3512
		-27.4706	-71.5025	-98.1569	24.8075		16.8106	20.4927	27.1688				-6.58858	-22.3119	-167.988	25.5343		74.2434	13.7613	34.083				-34.8795	-19.8987	-20.0244	32.5156		317.246	35.41	30.5809
		-10.5715	-111.73	42.5036	26.2562		200.214	25.3439	29.8601				-23.4409	-117.574	63.1383	33.8552		100.971	79.8687	21.9687				-32.9786	158.544	165.855	15.0075		182.999	33.6663	34.1951
		-8.06589	-57.5368	43.9226	26.1517		129.876	-10.7962	23.9083				-38.937	-162.068	-105.76	27.0406		200.229	-47.7102	30.588				-6.65294	-22.1121	-168.672	20.5046		238.009	11.54	34.7468
		-8.96658	-104.661	-57.3124	24.8075		22.2643	26.2303	20.8761				-34.1088	-3.51767	-115.795	24.7589		188.703	-30.5953	43.3339				-23.6093	-117.144	63.6828	30.276		19.9637	-30.6179	36.2049
		-36.5886	-48.6798	-60.7956	27.147		130.703	-2.70279	11.0821				-34.3433	133.194	47.933	26.1674		5.09482	-0.430628	21.0794				-38.9583	-161.617	-106.155	18.3607		42.2576	16.8046	37.2205
		-26.4163	204.827	99.2243	26.924		319.768	36.4158	28.3632				-18.3175	29.8201	28.0672	32.4425		267.259	55.3725	29.8634				-33.851	-3.4177	-116.386	30.8624		110.61	8.64162	42.3615
		-8.46525	-100.399	-63.7068	24.8075		64.3388	-37.4186	24.2518				-26.7223	140.372	186.408	20.5823		225.927	5.1799	23.6945				-34.0907	132.728	48.1227	29.1222		201.328	32.1291	37.5652
		-14.4405	-14.1281	75.022	25.4089		83.2092	-83.477	16.3762				-26.8815	-69.9411	-101.022	31.4383		136.012	-1.98561	33.188				-18.2843	29.6388	28.2517	22.2872		163.466	-48.9456	24.5382
		-27.3198	142.612	-56.2162	28.8013		136.865	-38.717	30.096				-9.40906	-109.806	43.9763	33.8552		227.863	22.9412	32.3563				-26.5446	140.08	187.072	15.0075		35.2117	-0.870992	29.7089
		-31.5622	-108.777	-143.02	23.0681		127.252	-10.5192	21.7109				-7.86332	-56.7003	44.8012	24.7955		340.286	3.15515	22.1794				-26.8428	-69.6546	-101.817	16.6553		39.3424	-17.0684	36.3089
		-32.5115	84.1173	159.219	24.7018		52.4466	-2.30817	13.3216				-8.26669	-102.676	-58.3703	31.4383		139.093	-12.5159	31.9695				-9.5067	-109.395	44.5742	30.276		186.4	-19.7279	36.4046
		-14.6627	-60.3626	93.8629	25.4089		32.2953	-43.7476	24.9664				-35.5234	-48.0779	-62.1917	24.7589		255.638	38.5983	31.201				-6.57987	-53.9229	47.4743	13.1667		84.476	52.3508	28.4325
		-13.0574	235.872	46.3158	24.8813		256.475	9.74849	20.3766				-26.3491	201.716	102.155	25.7854		202.927	40.7641	23.6356				-8.36962	-102.387	-58.5814	16.6553		86.5911	42.9151	41.424
		-6.78548	-165.329	-117.778	25.3955		232.013	7.70594	20.9365				-8.05825	-98.7231	-64.9761	31.4383		144.842	40.1833	34.4214				-35.3627	-48.0375	-62.356	30.8624		74.2297	13.9553	33.9356
		-36.0213	-169.711	-107.016	29.5839		46.5624	27.3947	18.2566				-13.8564	-13.6792	77.3557	34.9977		351.383	49.2247	42.4452				-25.8944	201.12	102.706	22.6227		101.086	79.8948	22.1103
		-33.0372	91.6381	-7.0361	24.9814		94.3929	2.38872	20.2597				-26.995	140.185	-57.6587	29.9476		100.271	17.2272	34.7287				-8.1277	-98.4265	-65.1817	16.6553		200.339	-47.9769	31.2641
		-18.1762	-8.68045	78.9906	25.4089		80.337	-0.0285755	11.721				-31.703	-107.406	-147.306	19.9835		56.1569	-18.0638	27.9387				-13.7164	-13.7079	78.1551	26.0224		188.645	-30.9167	43.2175
		-14.0349	159.951	26.594	25.8429		131.389	47.8847	26.8481				-32.4558	81.8822	163.84	23.287		238.214	-15.272	31.7958				-26.6873	139.738	-57.878	19.088		4.90738	-0.556398	27.5432
		-25.7465	175.944	83.518	26.2159		271.672	23.946	33.0342				-14.683	-59.6412	96.6019	34.9977		276.27	58.4747	46.0398				-31.4782	-106.857	-147.836	10.8352		268.156	55.0709	31.2288
		-26.1478	-42.8789	-56.9495	27.7443		54.4042	58.3386	42.063				-12.9117	232.86	47.5861	25.7957		202.869	-14.465	41.48				-32.3139	81.6698	164.456	11.8455		225.959	5.1323	25.8888
		-34.8112	102.025	-149.175	20.9837		110.758	45.7253	25.9142				-5.87862	-162.474	-120.695	20.1078		11.0924	-6.71412	33.6789				-14.6955	-59.3405	97.1996	26.0224		135.995	-2.06672	33.6514
		-9.7852	156.784	-152.779	25.0805		301.897	-11.0273	22.3238				-34.6372	-167.516	-109.201	27.0406		112.129	4.82241	44.7365				-12.554	232.273	47.934	12.9764		227.871	23.0397	33.4873
		-8.45185	125.685	97.0499	20.4336		344.497	-38.4607	29.2679				-32.1079	89.6689	-7.36852	26.8495		278.917	17.2299	28.0548				-6.0115	-161.868	-121.358	13.8072		340.188	3.15413	24.5658
		-31.8195	-5.95021	172.905	25.9504		178.605	-13.297	23.0042				-17.335	-8.67069	82.1278	34.9977		221.953	28.6207	34.9754				-34.6633	-167.003	-109.597	18.3607		139.148	-12.5769	34.6971
		-14.2898	105.26	-44.0501	24.9814		206.256	-2.48888	18.7337				-14.119	157.498	28.2007	26.6664		62.1538	-51.0616	25.4264				-31.7914	89.4508	-7.25366	27.4322		255.569	38.7889	31.4004
		-37.7597	137.5	33.7648	25.8429		152.61	3.12303	19.5369				-25.9342	173.609	85.9298	25.7854		142.17	-1.6831	30.2246				-17.1299	-8.68179	82.8956	26.0224		203.339	41.2534	23.6888
		-28.0756	50.1945	-193.447	19.517		302.876	-57.7518	22.6223				-25.0113	-41.7139	-58.3423	31.84		29.5006	63.0687	32.8711				-13.9286	156.971	28.8077	18.9602		144.771	39.9979	37.8794
		-28.3464	187.824	-24.563	28.8313		337.693	19.1318	27.7815				-34.4884	100.276	-153.867	27.0773		280.257	-33.0531	28.0925				-25.7108	173.184	86.3409	22.6227		351.279	49.4168	41.9781
		-32.5267	-58.3516	-86.9748	27.147		269.608	-6.09679	22.7746				-7.94187	153.13	-157.651	14.8863		136.126	-47.7668	23.6754				-24.9074	-41.5822	-58.507	30.9171		100.19	17.3396	35.9169
		-17.3012	-117.562	57.0926	26.2562		46.0629	18.9436	29.5372				-8.70896	124.899	100.453	26.1814		104.804	-23.0927	33.2212				-34.254	100.082	-154.288	22.8597		56.1612	-18.1958	28.9151
		-38.6279	173.581	17.4303	25.8429		167.689	47.0241	19.1805				-31.7631	-6.8183	178.037	25.2335		141.954	70.3318	28.6266				-7.42	152.348	-158.362	14.8046		238.204	-15.4296	34.1005
		-16.4061	-57.2887	36.0335	26.1517		271.42	30.8146	29.7567				-13.781	103.998	-45.6794	26.8495		199.658	8.05038	36.9837				-8.4987	124.586	100.966	21.9262		276.001	58.5518	35.0591
		-12.0093	99.6242	107.715	20.4336		13.7171	-37.6942	20.8709				-37.2972	135.394	34.6063	26.1674		297.215	0.649883	12.0545				-31.2459	-5.86699	178.734	24.4436		202.874	-14.6806	41.8434
		-7.77535	225.087	96.6396	26.924		65.9968	-51.761	21.1295				-27.6734	48.6452	-198.582	18.5976		110.803	-27.9896	31.859				-13.4705	103.699	-45.8912	27.4322		11.047	-6.80115	36.9631
		-31.7827	-179.784	-61.127	29.5839		303.744	-45.8928	27.0831				-28.0034	184.166	-24.6288	26.2062		21.7982	34.165	28.8598				-37.0306	134.968	34.7965	29.1222		112.028	4.84783	37.492
		-16.2658	47.5446	86.3456	21.0073		93.6324	71.0094	17.2114				-31.5612	-56.9733	-88.56	31.84		350.219	-8.82708	45.4612				-27.558	48.6229	-199.32	10.2151		279.493	14.0159	23.4958
		-14.2899	111.27	-25.9052	24.9814		108.053	72.4628	9.93222				-16.7366	-115.927	59.71	33.8552		65.9078	18.972	40.9977				-27.4803	183.638	-24.645	12.4562		221.968	28.7353	36.1197
		-11.8652	-3.5501	-209.086	22.2287		186.992	-18.3017	20.8466				-38.1371	172.051	18.8047	26.6664		38.6394	-33.4357	30.6176				-31.3441	-56.6499	-89.2113	30.9171		61.9213	-51.2138	26.341
		-28.6048	126.659	185.905	18.3709		329.357	-17.2312	53.8205				-14.8656	-57.1485	37.2317	24.7955		265.906	12.8859	36.8624				-16.8756	-115.532	60.2951	30.276		142.079	-1.7348	31.7012
		-11.0632	200.524	76.5085	26.2159		13.3523	53.8762	30.0904				-12.0131	98.4469	110.277	26.1814		339.495	19.8401	34.2953				-37.761	171.695	18.9784	18.9602		29.514	63.1587	31.7977
		-8.95248	237.793	0.149027	29.8172		320.117	10.7222	19.7396				-8.06373	222.942	99.298	28.6465		358.161	-9.16985	50.0881				-14.9425	-57.0113	37.5438	13.1667		280.237	-33.2511	30.1551
		-11.6064	-246.712	30.923	24.0769		326.479	18.6951	31.8227				-30.3491	-177.105	-62.3878	27.0406		130.096	-26.8939	29.1556				-11.8379	98.2286	110.72	21.9262		135.97	-47.9773	23.5476
		-20.6869	-222.298	56.3968	21.7829		259.897	-30.713	28.1254				-16.3595	46.8455	89.2208	27.0423		162.365	-11.297	43.1349				-7.63697	222.264	99.7603	17.5992		104.73	-23.2831	34.8661
		-12.3242	80.3224	184.312	18.3709		200.875	-10.6547	18.4573				-14.5359	109.972	-26.872	26.8495		82.7151	25.4865	32.2443				-30.2985	-176.618	-62.5027	18.3607		141.984	70.3928	29.0354
		-9.39006	20.3247	226.516	24.3289		289.349	-1.69778	19.5041				-12.0965	-3.94019	-215.405	17.1292		76.8171	-8.73179	26.8595				-16.1842	46.6407	89.7026	20.2871		199.678	8.03535	38.9117
		-12.1901	216.536	-10.6379	29.8172		284.477	-5.71297	18.6371				-29.4719	124.758	190.843	19.7796		17.142	21.0616	35.2757				-14.2698	109.722	-27.0552	27.4322		297.14	0.65623	27.0094
		-18.8907	184.369	4.52462	28.8313		165.571	72.852	20.1091				-11.1261	198.023	78.6481	25.7854		200.563	25.8798	39.5449				-12.0682	-3.83829	-216.298	13.1871		110.709	-28.1399	34.1366
		-11.779	111.711	67.211	20.4336		261.367	-39.6734	23.2391				-8.75758	234.41	0.350017	30.9948		128.801	-10.5945	36.8009				-29.3802	124.565	191.451	9.524		21.8015	34.3068	29.6325
		-7.84506	-61.6117	214.053	18.0187		180.013	-61.7482	15.3032				-39.213	-227.38	11.8726	30.5117		23.2641	27.018	31.2513				-10.7767	197.426	79.0288	22.6227		349.754	-9.21406	45.4683
		-9.85286	-146.378	147.629	20.0001		111.878	70.8551	12.5016				-10.5942	-243.934	31.9338	30.5117		130.87	-2.70291	28.6982				-8.30804	233.795	0.382885	21.8826		19.0782	23.739	37.302
		-21.0237	161.659	-81.475	28.8013		138.665	24.7623	23.8549				-18.8919	-219.624	58.4165	22.903		319.858	37.7353	36.5601				-39.2875	-226.917	12.1638	15.6673		65.8383	19.0931	41.2667
		-12.656	-141.696	-30.3432	28.768		106.706	52.3998	33.8336				-11.4262	80.4521	189.533	19.7796		182.519	19.6018	46.1354				-10.9296	-243.268	32.2419	15.6673		38.6057	-33.7067	32.3148
		-18.0727	-100.439	-177.952	23.1756		126.74	-43.7892	38.4481				-9.70831	19.7169	232.577	22.1529		64.8805	-38.4139	30.5803				-19.0724	-219.111	58.7515	15.9164		332.222	82.0404	44.2717
		-16.9584	-117.078	-68.5859	24.8075		55.643	23.425	21.5084				-12.1643	213.426	-10.462	30.9948		83.8335	-83.7495	17.0237				-11.3643	80.4234	190.265	9.524		265.858	13.0512	38.9
		-36.5008	-173.92	-100.553	29.5839		20.864	24.8562	29.9461				-18.6779	181.18	5.81702	26.6664		137.15	-39.6229	34.0035				-9.767	19.7909	233.35	16.0238		339.367	20.0606	35.1072
		-9.62049	-148.344	83.558	24.1602		207.367	5.12187	16.998				-11.457	110.299	68.8568	26.1814		155.927	-33.9558	39.6799				-11.7902	212.975	-10.3871	21.8826		358.152	-9.31417	52.4598
		-20.4698	172.947	149.26	22.3548		349.578	6.18994	34.3474				-6.91088	-62.0109	220.138	11.9787		126.87	-10.6926	40.9844				-18.3789	180.758	5.93185	18.9602		130.005	-27.0537	29.7493
		-37.9181	-134.543	100.146	24.1602		145.563	45.6843	23.8503				-8.89724	-144.709	151.344	27.517		52.7639	-2.50777	15.3678				-11.2236	109.968	69.2042	21.9262		162.299	-11.466	43.3864
		-37.7726	138.825	16.0035	25.8429		48.8209	-14.2274	32.8908				-20.9051	159.164	-83.9172	29.9476		33.8524	-45.4029	50.9245				-6.52366	-62.2335	221.354	8.72088		83.2252	24.5171	37.3363
		-39.4761	-65.5847	-60.8771	24.8075		215.771	-74.9257	22.2427				-10.841	-139.555	-31.3826	24.3337		256.941	10.0046	33.1385				-9.04938	-144.352	152.039	21.7772		76.7723	-8.76019	28.6981
		-20.2529	-46.8244	191.79	18.0187		276.786	-21.0916	24.2899				-17.4761	-98.651	-182.111	23.1604		232.507	7.75375	25.3752				-20.3218	158.479	-84.3579	19.088		17.0807	21.1709	37.1015
		-21.3264	193.036	115.059	26.2159		254.828	8.79434	13.7997				-15.6234	-114.364	-72.2539	31.4383		46.7744	28.2022	24.7811				-11.1264	-139.475	-31.5523	18.4237		200.52	25.9877	41.4604
		-5.48999	239.679	7.96313	24.8813		226.74	40.2686	30.7859				-39.8715	-196.584	-84.652	24.9549		198.876	-33.4954	31.7081				-17.7392	-98.0897	-182.888	16.9602		128.526	-10.8694	38.2956
		-38.3475	233.776	79.2685	26.924		262.163	29.4102	28.1467				-34.4093	-171.198	-102.411	27.0406		94.3617	2.50154	25.3912				-15.7587	-113.925	-72.8985	16.6553		23.2559	27.133	32.7886
		-28.6646	236.808	-69.2186	27.0713		131.865	-1.53401	18.3791				-8.34667	-145.586	85.7768	30.3242		80.3715	-0.402205	17.3589				-39.7407	-196.121	-85.1774	15.8855		130.819	-2.73542	35.4897
		-36.263	87.7599	6.87771	25.8775		80.4411	58.0257	30.2909				-18.9781	167.982	153.469	20.5823		123.832	-1.61455	37.0168				-34.3523	-170.603	-102.767	18.3607		319.838	37.9192	35.6894
		-24.9257	77.1052	-197.788	21.0197		299.655	-29.3993	25.2631				-36.5139	-132.103	103.048	30.3242		159.402	70.7074	28.1499				-8.58576	-145.112	86.3125	22.1948		182.521	19.6482	44.5715
		-37.2708	9.25291	-143.711	24.6782		178.641	-3.65094	12.6768				-37.7659	137.083	16.7811	26.6664		130.662	50.6155	35.616				-19.0039	167.806	154.028	15.0075		64.8188	-38.6584	29.524
		-30.1986	80.5161	-202.338	21.0197		120.875	83.7396	21.2551				-39.8936	-165.316	96.644	30.3242		271.883	24.7348	39.9876				-36.6213	-131.631	103.685	22.1948		83.5671	-83.7845	17.194
		-39.9124	132.286	164.509	24.7018		37.4831	-14.5543	33.906				-38.5438	-64.5082	-62.8075	31.4383		54.9164	59.3435	41.8621				-37.4477	136.634	16.9768	18.9602		137.097	-39.8589	37.0037
		-22.4523	-10.7391	-170.28	22.1967		70.2874	-2.55475	26.9947				-20.0534	-46.7001	196.935	17.5496		110.031	46.4477	34.6451				-39.9389	-164.918	97.374	22.1948		155.965	-34.123	41.0741
		-29.1133	11.351	-225.345	19.517		315.197	19.0035	20.6182				-21.8577	190.469	117.657	25.7854		301.864	-11.2343	39.5537				-37.9649	-64.2375	-63.2701	16.6553		126.784	-10.801	43.3902
		-39.551	11.2246	20.643	27.0987		216.714	-13.8398	20.3846				-5.26678	236.364	8.61581	25.7957		344.287	-40.3993	25.7791				-20.0842	-46.5508	197.806	14.959		52.7929	-2.60815	16.0042
		-8.84279	70.2435	28.4295	27.0987		300.745	-4.5541	14.5844				-37.822	230.894	80.5029	28.6465		178.935	-13.7121	36.2205				-21.5143	189.999	118.095	22.6227		33.9356	-45.638	49.6664
		-16.6369	-53.1843	-111.16	27.7443		34.5734	-52.4798	22.3269				-29.7566	232.735	-70.8819	30.9948		206.584	-2.40133	34.4691				-37.3432	230.136	80.775	17.5992		256.786	10.1158	34.3473
		-37.09	113.251	-164.378	21.0197		175.588	36.0513	26.9905				-35.0755	86.7498	7.21471	26.1674		152.802	3.06017	29.1901				-28.8421	232.06	-70.9499	21.8826		232.553	7.83475	27.3577
		-17.095	160.116	33.6972	25.8429		246.142	26.4995	33.0399				-25.48	75.8406	-203.059	25.265		303.36	-59.2354	27.0667				-34.8152	86.7006	7.30763	29.1222		46.723	28.3062	18.9067
		-27.8002	-9.63122	-194.528	22.2287		333.669	4.90422	18.3337				-36.9451	9.3481	-148.458	28.4054		337.695	19.7429	36.1308				-25.4678	75.7318	-203.779	24.9072		199.173	-34.0361	34.1186
		-21.441	-38.2467	95.2266	25.4089		285.708	-4.26316	14.0928				-31.2652	67.2894	-215.538	18.5976		270.273	-6.31622	39.7311				-36.8873	9.40845	-149.266	23.4735		94.2059	2.50747	27.8597
		-24.4221	185.583	28.9437	25.8429		352.813	8.34424	30.1217				-22.1887	-10.5823	-175.605	25.5343		46.5821	19.4988	48.547				-31.0466	67.3677	-216.456	10.2151		80.2858	-0.199172	17.0505
		-24.7145	-243.091	-46.5189	24.9032		281.873	2.63293	13.1551				-29.7545	8.6668	-233.518	18.5976		168.042	48.4214	22.2143				-22.121	-10.3839	-176.299	20.5046		123.762	-1.62021	37.2351
		-27.6625	-85.7736	42.3495	26.2562		259.893	-52.4101	28.8851				-38.1549	11.3316	22.1433	32.4425		271.954	31.8657	33.0298				-29.6925	8.7175	-235.092	10.2151		159.267	70.7364	28.3138
		-22.1002	-188.187	-99.7464	29.5839		297.458	-10.823	23.4681				-9.42887	69.0473	29.5094	32.4425		13.7178	-39.6975	23.7076				-37.8238	11.3719	22.5104	22.2872		129.657	51.4996	25.8336
		-34.9154	-161.946	-34.328	28.768		7.50947	-17.4689	33.3916				-15.7173	-51.966	-114.815	31.84		67.3294	-53.1009	25.61				-9.49721	68.6868	29.8206	22.2872		271.724	25.2902	33.9999
		-17.4651	-80.3765	63.8299	26.2562		341.256	-13.9549	24.1276				-37.5374	111.422	-168.521	25.265		303.588	-47.3277	26.3499				-15.7029	-51.7533	-115.386	30.9171		54.8978	59.4515	42.2754
		-31.0671	18.2269	97.7174	21.0073		306.457	29.4423	20.2361				-16.7494	158.826	35.3535	26.6664		94.8486	71.1546	21.3613				-37.2754	111.127	-169.009	24.9072		109.913	46.5965	35.355
		-34.0704	-18.5445	179.725	25.9504		92.9201	9.86521	23.2945				-27.456	-10.0503	-200.615	17.1292		295.558	2.81046	22.8086				-16.5535	158.481	36.0295	18.9602		301.746	-11.2855	41.7624
		-8.76681	-124.796	-183.3	23.1756		310.202	-23.1535	28.8101				-20.8529	-37.6754	98.165	34.9977		106.474	73.6646	20.3716				-27.5128	-9.96707	-201.453	13.1871		344.362	-40.4843	25.1876
		-14.1386	68.4123	-46.264	31.7625		95.5432	7.42538	22.2673				-24.02	183.227	29.5447	26.6664		187.564	-18.1447	31.2082				-20.8785	-37.4348	98.8433	26.0224		178.818	-13.8395	36.2522
		-7.89366	9.07039	93.9861	21.0073		46.0451	12.1138	26.8864				-23.3589	-239.779	-47.023	24.9549		329.669	-17.7366	49.0641				-23.6669	182.782	29.6864	18.9602		206.613	-2.43495	41.5587
		-16.9723	-149.2	65.837	24.1602		146.514	-68.9911	20.9789				-26.3382	-84.7444	44.2236	33.8552		13.5667	55.4261	40.873				-23.2009	-238.783	-47.2752	15.8855		152.754	3.05409	32.2167
		-19.1225	193.128	-21.7376	28.8313		206.6	-62.5338	29.0645				-20.7468	-185.673	-102.448	27.0406		320.465	11.1871	36.033				-26.1808	-84.4309	44.6615	30.276		303.4	-59.5025	27.6431
		-8.53415	-134.959	1.47603	28.768		342.006	-38.0751	29.4462				-33.3648	-159.464	-34.9547	24.3337		326.996	20.514	37.5571				-39.8766	-216.242	-96.1966	15.8855		337.581	19.8856	38.3886
		-7.06898	-20.3608	-92.8861	27.7443		284.589	28.9949	37.3748				-16.4073	-79.0063	66.6373	24.5813		259.976	-31.7762	34.5089				-20.7591	-185.128	-103.056	18.3607		270.196	-6.35379	38.4895
		-29.206	-87.3044	-109.445	24.8075		23.2114	-25.0611	27.7483				-30.995	17.7151	101.387	27.0423		221.082	-6.3875	36.9953				-33.4319	-159.21	-34.8304	18.4237		46.6184	19.7741	50.5223
		-32.8996	-49.8983	133.365	25.9504		98.193	-2.42432	7.48337				-33.9693	-18.3196	185.065	25.2335		201.393	-11.1549	36.2468				-16.5432	-78.7261	67.2528	20.5477		240.545	1.52748	26.1703
		-27.7375	-15.0948	-57.302	27.7443		30.5416	3.05499	20.8323				-9.57484	-122.757	-187.636	23.1604		290.681	0.0630407	27.7842				-30.8378	17.6531	101.927	20.2871		167.949	48.6047	22.1714
		-31.4368	67.3267	-25.6195	31.7625		60.705	8.87776	15.1223				-39.6587	-125.607	186.741	11.9787		284.922	-6.05891	29.0078				-33.8505	-18.0584	185.769	24.4436		271.94	32.1002	33.923
		-25.9937	-119.363	-166.759	23.1756		161.558	27.7479	24.5259				-13.9343	66.8678	-47.3693	33.4446		278.974	-39.8242	42.8848				-9.87356	-122.16	-188.479	16.9602		13.7255	-39.9596	28.0353
		-23.96	124.699	-99.421	26.6193		224.574	39.0962	33.2418				-8.22039	8.83205	97.6819	27.0423		166.172	73.4848	22.3171				-39.6273	-125.238	187.559	8.72088		67.6798	-53.4021	26.938
		-34.9076	-85.4178	133.201	18.7446		264.67	-13.7814	19.8089				-15.9717	-146.861	68.3356	30.3242		260.921	-41.3596	34.3544				-14.1767	66.788	-47.8899	34.5815		303.388	-47.5838	27.267
		-24.8554	-119.311	-26.4891	25.1172		209.581	61.4394	20.9671				-18.0672	189.393	-21.9019	26.2062		180.327	-62.8269	25.7968				-8.19663	8.90538	98.165	20.2871		94.8577	71.2163	21.734
		-29.4927	184.617	47.1911	25.8429		133.33	-43.7203	33.6237				-7.39854	-131.309	1.65087	24.3337		111.472	72.4428	15.33				-16.1368	-146.383	68.9522	22.1948		295.477	2.8343	26.1482
		-7.87697	-56.1452	208.55	18.0187		105.932	12.2423	26.3572				-5.4408	-18.7804	-95.4002	31.84		138.795	25.3928	31.9577				-17.5698	188.801	-21.8835	12.4562		106.403	73.7276	20.8985
		-12.4952	-165.336	85.405	24.1602		192.421	-9.21389	19.9449				-27.7365	-85.9828	-112.662	31.4383		7.10171	-25.9315	46.4474				-7.31791	-130.916	1.84907	18.4237		188.162	-19.3412	40.2344
		-36.0827	-1.79121	-151.273	22.1967		129.288	9.8126	14.1776				-32.2482	-49.0716	137.116	25.2335		55.8425	24.0574	30.1637				-5.24328	-18.5421	-95.7537	30.9171		329.605	-17.8484	-57.2958
		-34.8231	115.163	-58.9958	26.6193		158.929	51.1916	28.0351				-26.7667	-14.1776	-57.9367	31.84		21.5758	25.8875	36.8975				-27.8814	-85.718	-113.094	16.6553		13.7177	55.6726	41.7415
		-16.963	-252.746	-27.3493	29.1295		110.45	40.7379	27.5969				-31.055	65.4911	-26.0839	33.4446		207.777	5.09256	42.3731				-32.3769	-48.9302	137.948	24.4436		320.418	11.2699	37.9543
		-15.9442	-111.098	-40.9934	25.1172		62.6343	3.3765	21.523				-25.6593	-117.642	-171.149	23.1604		349.821	6.84815	34.4116				-26.4181	-13.8834	-58.2717	30.9171		326.935	20.6218	38.5977
		-23.5226	98.4946	-94.0807	26.6193		329.977	-22.1593	32.6372				-23.6057	122.594	-101.923	29.658		145.821	46.5979	29.6814				-30.8148	65.1665	-26.0294	34.5815		67.7368	21.9901	45.9201
		-6.04557	-97.8515	136.893	18.7446		175.724	12.4517	20.8459				-33.6459	-84.5393	137.141	17.3256		49.1965	-14.8379	32.0788				-25.8323	-117.27	-172.055	16.9602		260.056	-32.3345	35.7501
		-11.7617	17.7567	-167.268	24.6782		13.483	4.85114	19.4744				-23.9425	-117.279	-27.1406	28.4243		216.335	-75.588	26.9678				-23.2919	122.168	-102.239	24.0551		221.194	-6.62918	37.9922
		-24.3923	-62.4293	-13.942	24.3211		56.5268	72.129	28.4207				-29.3051	181.979	48.9425	26.6664		277.262	-21.6109	32.0984				-33.612	-84.1991	138.007	13.7107		201.449	-11.3453	45.2083
		-36.7228	1.26894	-17.2043	24.3211		118.609	27.6801	26.0652				-8.03704	-56.01	214.855	17.5496		255.233	8.37251	23.4365				-24.1096	-116.876	-27.161	13.1528		289.407	-1.6004	28.9359
		-28.2613	-205.271	43.4799	24.0769		126.745	-7.38837	19.0345				-11.303	-163.164	87.7731	30.3242		227.317	41.4244	36.1159				-29.0115	181.49	49.2436	18.9602		284.831	-6.11909	31.6613
		-15.8944	70.5717	-113.016	24.6782		162.178	8.69568	22.5377				-35.8071	-1.36487	-156.406	30.1405		261.763	30.6461	43.8733				-8.05577	-55.8128	215.76	14.959		278.871	-40.0489	50.606
		-17.9191	191.185	78.1386	26.2159		167.064	30.3061	22.5475				-33.3928	112.973	-59.5584	29.658		132.067	-1.5329	20.5646				-11.4775	-162.689	88.2813	22.1948		166.052	73.5408	22.6658
		-15.0462	-13.5318	122.904	25.4089		155.657	-62.5758	18.7235				-15.8842	-249.322	-29.826	33.717		80.7373	59.0804	29.1412				-35.7318	-1.3074	-157.126	29.6013		260.774	-41.6512	36.5314
		-29.8009	59.6306	74.557	21.0073		264.407	49.9156	24.0615				-16.1938	-109.17	-41.6607	28.4243		299.757	-30.7029	30.1947				-32.8875	112.573	-59.5228	24.0551		180.156	-63.0093	26.5302
		-31.0971	190.918	-45.5873	28.8313		130.346	74.9827	11.0743				-23.471	95.6924	-96.721	29.658		178.875	-3.83538	26.7201				-15.4224	-248.974	-28.0543	21.332		111.393	72.5094	15.9996
		-36.0984	-131.152	-146.215	25.3955		316.461	-61.6421	23.244				-5.29094	-96.3939	141.017	17.3256		261.596	-9.21371	47.9886				-16.174	-108.964	-41.6297	13.1528		138.712	25.5251	32.9172
		-33.446	0.667778	-37.0197	24.3211		119.425	16.1563	35.3326				-12.601	18.1302	-172.996	28.4054		123.066	83.9012	26.0333				-23.099	95.3979	-97.0795	24.0551		106.634	55.24	57.9589
		-30.7236	44.1446	48.2519	27.0987		269.508	61.4222	19.695				-23.4777	-60.4966	-14.7775	33.7961		70.4562	-2.45114	17.31				-5.26101	-96.094	141.782	13.7107		7.0994	-26.1714	50.0064
		-37.1779	-157.572	-69.9705	29.5839		63.9116	-23.2701	20.6025				-35.8616	1.48781	-17.9603	33.7961		315.498	19.6839	30.5047				-12.5627	18.571	-173.789	23.4735		55.7679	24.1569	31.2131
		-30.3351	-118.381	65.0981	25.8004		309.003	12.893	23.5743				-27.2022	-202.974	44.09	30.5117		300.935	-4.67977	26.2408				-23.4915	-60.1301	-14.6429	32.5156		21.5719	26.0545	38.3752
		-26.5071	-38.4373	44.8994	26.1517		234.677	51.6689	37.0311				-15.264	69.6174	-115.35	21.028		35.4535	-54.0689	31.749				-35.604	1.40824	-17.8633	32.5156		207.949	5.10643	45.7917
		-17.9063	-169.06	28.6859	26.0609		84.227	-36.9301	23.736				-18.3943	189.043	81.3516	25.7854		95.2048	-70.7572	29.6729				-27.162	-202.347	44.4623	15.6673		349.742	6.90518	37.6383
		-16.9738	-118.946	65.1132	25.8004		258.191	10.4138	24.3139				-14.8294	-13.1466	126.861	29.9628		175.885	36.9646	37.5884				-14.9593	69.3422	-115.863	20.7897		145.842	46.758	29.9346
		-21.2184	4.37252	-8.42367	31.7625		111.038	-40.7378	25.0744				-29.8938	58.0172	77.8609	27.0423		246.718	27.4902	40.9711				-18.1229	188.498	81.8008	22.6227		49.1896	-14.9438	33.814
		-21.142	-9.44327	-189.085	22.2287		272.78	-70.9034	17.5886				-30.8204	188	-45.9272	26.2062		333.835	4.96775	28.4205				-14.8298	-13.0097	127.528	13.0926		216.333	-75.5771	27.6992
		-15.2455	174.54	-111.927	28.8013		206.076	21.9131	30.7326				-34.7541	-129.841	-150.053	20.1078		285.566	-4.54687	22.6245				-29.7786	57.8116	78.3205	20.2871		277.212	-21.824	33.266
		-16.3189	-196.202	-43.2617	24.9032		200.765	78.8579	28.802				-33.3356	0.89312	-37.5823	33.7961		353.031	8.52869	45.3924				-30.3489	187.467	-45.9858	12.4562		255.134	8.48076	23.4932
		-32.8966	5.60941	-186.475	19.517		280.049	8.81665	12.2817				-29.2966	44.1575	52.6339	32.4425		281.873	3.02708	25.0281				-34.8247	-129.512	-151.126	13.8072		227.246	41.6813	34.1343
		-37.6351	16.704	-120.343	24.6782		270.897	63.3777	31.6631				-35.1705	-154.801	-71.4376	27.0406		260.49	-53.801	30.4653				-33.2951	0.888061	-37.673	32.5156		261.982	31.0829	41.3859
		-39.2946	210.013	-66.3607	27.0713		129.762	14.8965	19.207				-29.3757	-116.275	67.9435	24.5813		297.743	-10.9946	40.7131				-29.0134	44.0167	53.1706	22.2872		132.004	-1.54629	22.4349
		-32.2381	25.3485	-148.168	24.6782		17.7202	41.8835	21.3907				-5.29743	6.91464	104.637	27.0423		7.58715	-15.4882	31.5259				-35.0637	-154.244	-71.6451	18.3607		80.6718	59.2975	29.8058
		-13.4668	-0.084069	151.888	25.7986		209.451	1.95588	14.7636				-39.826	55.6688	4.76493	33.4446		341.43	-14.6354	39.6173				-29.456	-115.796	68.5817	20.5477		299.533	-30.927	31.5694
		-29.173	-110.528	-160.489	23.1756		239.157	-18.2511	20.9859				-25.135	-38.4852	46.2311	24.7955		306.922	30.2422	28.7802				-5.13496	6.96047	105.367	20.2871		178.853	-3.91552	30.0236
		-20.8078	-69.0076	-201.857	23.1756		136.326	35.7048	32.7075				-17.2154	-166.807	29.577	26.5463		92.7083	10.0236	33.3847				-39.8613	55.6474	4.95975	22.2872		261.594	-9.31071	42.8785
		-39.9825	9.09504	-183.938	19.517		263.275	34.6199	29.2835				-16.311	-117.099	67.3731	24.5813		310.002	-23.9528	37.0883				-24.743	-38.272	46.7354	13.1667		123.22	83.872	26.8347
		-12.8826	102.201	81.3176	20.4336		339.874	76.8379	12.9475				-20.5086	5.01099	-8.86002	33.4446		95.4077	7.53195	38.0491				-17.2865	-166.369	30.034	21.4129		37.4772	-15.4504	43.8943
		-22.7255	49.7344	-17.6901	31.7625		141.608	-21.8348	20.7451				-21.0365	-9.5002	-194.654	17.1292		46.676	13.0507	42.1294				-16.4187	-116.646	67.9652	20.5477		70.4229	-2.42647	18.3404
		-34.918	-203.104	-106.407	24.9032		251.17	-44.7003	25.632				-15.6728	171.813	-114.267	29.9476		146.158	-69.7394	25.1956				-20.1753	5.01446	-8.79238	34.5815		315.42	19.8291	33.2294
		-28.3839	-29.7146	-151.44	22.1967		163.865	-39.1548	24.5972				-15.2874	-193.491	-43.9834	24.9549		348.318	70.7852	30.302				-21.0915	-9.37676	-195.505	13.1871		300.834	-4.72284	29.5797
		-8.01638	67.0756	118.261	21.0073		188.533	40.124	38.4589				-32.607	5.15872	-192.038	18.5976		206.463	-63.3639	17.5429				-15.5052	171.366	-114.675	19.088		35.5535	-54.2727	32.1815
		-22.9624	-211.576	-96.6199	24.9032		34.3484	20.0638	24.1331				-37.0312	16.1787	-124.614	28.4054		284.952	30.3409	42.2162				-15.2939	-192.977	-43.7923	15.8855		95.0747	-70.8329	29.7887
		-36.8044	-81.7547	66.648	25.8004		347.774	-27.7284	30.5258				-38.8332	206.47	-67.136	30.9948		21.3193	-22.8712	46.7376				-32.5465	5.29536	-192.652	10.2151		175.76	37.2689	38.1536
		-7.15254	41.8986	230.686	24.3289		259.973	4.77327	25.2759				-31.8619	25.5431	-152.946	28.4054		98.1544	-2.38397	15.9411				-36.9065	16.1356	-125.369	23.4735		246.717	27.7206	41.8649
		-15.636	52.5407	-10.3272	31.7625		201.329	23.7602	31.787				-13.861	-0.034286	157.466	29.9628		30.826	3.39914	37.3365				-38.1976	205.962	-67.31	21.8826		333.729	4.96677	32.2756
		-20.1781	122.142	129.408	24.7018		295.603	35.8782	25.2339				-27.3382	-108.793	-164.56	19.9835		61.0497	9.25795	29.0668				-31.5812	25.2894	-153.97	23.4735		285.414	-4.56728	19.6109
		-20.7797	-36.9721	-130.259	22.1967		73.8915	-49.3428	17.1173				-20.7047	-68.0635	-207.38	23.1604		161.799	28.3282	21.9249				-13.8191	-0.0508253	158.253	13.0926		353.008	8.3876	47.5923
		-25.5604	-17.7275	222.269	18.0187		149.209	6.4452	29.8907				-39.6366	8.78448	-189.421	18.5976		225.217	40.1536	44.9462				-27.4127	-108.251	-165.277	10.8352		281.777	3.12014	27.1364
		-18.127	87.7466	98.132	20.4336		45.0222	50.1296	27.8773				-13.1447	101.078	84.244	26.1814		264.78	-14.2844	37.5326				-20.6386	-67.7039	-208.4	16.9602		260.337	-54.0757	27.97
		-5.29406	-129.355	181.319	20.0001		0.130148	3.21882	20.0207				-21.9706	48.2996	-17.3835	33.4446		209.825	62.254	21.1609				-39.4307	8.95256	-190.303	10.2151		297.534	-11.0835	43.3221
		-16.5996	95.0185	163.874	24.7018		285.102	-44.614	23.3146				-32.2366	-199.657	-108.746	24.9549		133.411	-44.7806	36.6744				-12.9962	100.795	84.6752	21.9262		7.92805	-19.046	45.6645
		-30.8594	190.335	60.95	25.8429		195.084	-34.5914	16.807				-27.6776	-28.6495	-156.007	25.5343		105.815	12.6566	39.7846				-22.0621	48.1098	-18.3254	34.5815		341.336	-14.7527	43.8471
		-30.44	183.145	-45.1835	28.8313		74.4819	26.9001	24.5639				-8.94995	65.9164	121.729	27.0423		289.702	9.95915	30.5299				-31.9624	-199.057	-109.339	15.8855		306.144	30.9315	31.4372
		-22.9679	-25.2601	-29.5883	24.3211		300.766	-40.2859	22.2578				-21.199	-208.019	-99.2453	24.9549		246.455	21.7387	26.6395				-27.6179	-28.3849	-156.667	20.5046		92.6692	10.1605	35.3829
		-25.6863	44.6309	138.407	27.5157		235.473	-37.8031	22.5871				-34.9455	-80.8218	70.0563	24.5813		193.075	-9.49704	36.2281				-8.89575	65.6827	122.243	20.2871		309.772	-24.1616	38.7126
		-33.8952	162.769	-77.7239	28.8013		308.838	-27.1474	17.6466				-8.06805	41.6201	237.252	22.1529		129.546	9.82942	29.4254				-21.2055	-207.457	-99.8036	15.8855		95.245	7.65966	40.4154
		-38.4732	71.7437	-26.6818	24.9814		132.132	0.123475	19.8814				-15.3844	51.3719	-10.297	33.4446		252.179	77.8352	21.5626				-34.4691	-78.4559	73.084	20.5477		46.6134	13.2074	46.0162
		-35.1782	-151.624	134.285	20.0001		99.0215	20.2865	30.7145				-21.0722	119.931	134.183	23.287		159.812	51.9602	28.5542				-8.15845	41.6364	238.065	16.0238		145.973	-69.8724	25.8203
		-36.165	-111.846	170.178	20.6046		193.974	48.0519	19.5711				-19.751	-36.6296	-134.53	25.5343		110.612	42.1073	37.5541				-15.3168	51.1233	-10.1278	34.5815		348.376	70.8804	20.8497
		-24.5344	-55.438	-57.166	27.7443		68.9593	-23.9362	30.7728				-25.2747	-17.9496	227.913	17.5496		62.8211	3.36533	21.4235				-20.9031	119.659	134.719	11.8455		206.264	-63.6091	25.0202
		-6.82488	238.029	42.2055	24.8813		169.344	-5.90542	10.3776				-17.9229	86.281	100.887	26.1814		258.792	-69.9488	26.0902				-19.7211	-36.4819	-135.157	20.5046		284.88	30.5733	43.1176
		-5.90078	-115.439	-75.3176	24.8075		102.006	-20.2335	27.4965				-6.18961	-129.271	187.411	27.517		331.338	-17.6835	50.1168				-25.295	-17.5936	228.71	14.959		23.6888	-26.7706	36.7825
		-27.4471	-77.73	-40.3809	25.1172		358.748	-23.6111	24.9243				-17.3272	94.2454	167.744	23.287		176.187	12.6693	34.9079				-17.776	86.0505	101.329	21.9262		98.018	-2.38252	19.4425
		-20.9193	83.3011	28.7066	25.8775		214.189	-12.1847	14.5084				-30.6654	187.835	62.7888	26.6664		13.8822	4.99385	43.0901				-17.2449	94.0612	168.304	11.8455		30.8194	3.40981	40.5596
		-27.4682	199.787	10.9159	25.8429		11.0498	-13.8895	24.9641				-30.0646	180.229	-45.6957	26.2062		126.702	-7.59119	44.3905				-30.3621	187.336	63.1396	18.9602		61.0235	9.33494	34.783
		-11.6621	-7.98749	-2.82696	24.3211		343.394	17.3837	27.2865				-22.5968	-24.7848	-29.2912	33.7961		162.387	8.74124	31.8843				-29.6407	179.692	-45.7273	12.4562		161.819	28.4196	22.2765
		-14.3017	-27.6673	177.468	25.7986		265.12	-36.2429	28.8175				-25.9745	43.8892	142.907	26.9926		207.32	-26.1004	39.0944				-22.5455	-24.6848	-29.4791	32.5156		225.153	40.4037	37.5535
		-30.5447	-159.199	-87.6895	29.5839		256.747	-51.0565	33.6447				-33.1193	160.241	-79.0252	29.9476		167.31	30.9532	30.6774				-26.0667	43.9049	143.782	22.2135		264.849	-14.4019	39.3131
		-12.3427	-58.6305	-63.0154	27.7443		283.917	-52.2031	26.5821				-37.4958	69.7077	-27.3581	33.4446		154.606	-63.361	22.1825				-32.7709	159.814	-79.2328	19.088		209.751	62.3766	21.6705
		-30.5524	28.6481	71.8809	21.0073		165.448	19.7464	24.508				-33.8592	-149.454	138.135	27.517		264.733	51.192	37.8679				-37.1782	69.4628	-27.42	34.5815		133.35	-45.1215	39.2948
		-20.043	42.6909	143.486	27.5157		49.6973	-24.0594	29.8784				-35.6006	-111.176	174.779	11.9787		131.894	75.7578	10.5063				-33.8565	-149.055	138.983	21.7772		105.71	12.7348	41.5925
		-29.9385	-190.21	-112.904	25.3955		150.541	-7.26822	24.3475				-24.6061	-54.1529	-59.17	31.84		316.951	-62.3179	24.4555				-35.738	-110.799	175.596	8.72088		289.627	10.0629	32.7858
		-25.9644	114.134	75.2164	20.4336		2.64479	-48.1366	24.8293				-6.59166	234.998	43.5638	25.7957		119.481	16.641	39.5938				-24.6558	-53.9157	-59.5154	30.9171		246.491	21.9186	26.6037
		-16.4039	-128.32	-160.468	23.1756		16.8067	-35.7108	37.3532				-27.089	-75.0067	-41.5066	28.4243		251.05	58.4161	22.2212				-6.21152	234.443	44.0034	12.9764		193.235	-9.55899	39.1872
		-5.11348	-198.537	31.4797	24.0769		200.209	-13.4937	19.3557				-21.3143	81.3736	29.2428	26.1674		270.047	62.6505	30.652				-27.062	-74.6633	-41.4682	13.1528		129.474	9.89539	31.8239
		-19.104	-54.6395	-103.903	27.7443		300.681	12.1843	25.0418				-26.9678	196.924	11.4302	26.6664		64.1389	-23.9294	29.901				-21.1899	81.1449	29.5258	29.1222		252.098	77.935	21.4226
		-28.9763	89.4049	-15.0419	24.9814		115.466	-18.9022	27.0922				-11.2504	-7.4139	-3.18774	33.7961		186.528	24.928	39.6068				-26.5031	196.413	11.5785	18.9602		159.861	52.1425	27.3032
		-33.1346	68.7119	65.7558	21.0073		241.238	-12.1873	17.1642				-14.2489	-27.9408	182.855	29.9628		309.369	13.242	42.9885				-11.0676	-7.5739	-3.09435	32.5156		110.509	42.3315	34.201
		-14.6904	-6.77552	9.23437	26.1517		343.424	27.3248	29.5626				-28.9734	-157.057	-89.3333	27.0406		79.2904	45.7759	34.3394				-14.2794	-27.8214	183.633	13.0926		62.7894	3.36752	40.8247
		-5.32303	205.858	-38.7124	27.0713		124.773	27.0666	27.0096				-12.2658	-56.8508	-64.8647	31.84		233.415	54.2828	34.8861				-29.0161	-156.661	-89.6837	18.3607		259.06	-70.1527	25.3974
		-22.8278	43.5982	84.2354	21.0073		63.9795	20.5837	21.3639				-29.7274	28.7416	74.4135	27.0423		85.7536	-40.5118	35.1399				-12.3424	-56.6242	-65.0387	30.9171		329.76	-23.61	41.314
		-20.7952	11.6392	37.6005	27.0987		104.328	19.0621	25.9564				-20.3753	42.1154	148.121	26.9926		258.655	10.7292	40.0326				-29.5738	28.6463	74.9718	20.2871		176.172	12.6623	34.815
		-19.0274	-169.639	-4.98599	28.768		214.394	11.5901	22.5751				-28.5481	-186.962	-116.379	20.1078		111.409	-41.7335	29.0598				-20.2765	42.0499	148.768	22.2135		13.8526	4.97067	46.2924
		-5.72961	-66.7404	-78.2248	24.8075		61.1779	-64.0288	20.5265				-25.661	112.334	77.0147	26.1814		155.174	14.6741	34.0464				-28.6753	-186.378	-117.187	13.8072		56.6198	73.3457	31.9529
		-29.4793	-154.132	-134.347	25.3955		330.277	12.4389	19.973				-14.6781	-125.798	-165.408	23.1604		273.035	-71.9739	28.602				-25.3736	111.921	77.4298	21.9262		126.6	-7.95768	46.153
		-12.1596	170.322	-52.4293	28.8313		42.3393	-42.5066	26.3289				-17.9527	-52.9239	-107.401	31.84		125.58	-26.0135	42.2821				-14.6688	-125.359	-166.268	16.9602		162.006	8.81737	34.3323
		-14.7012	-57.6602	-187.163	22.2287		173.357	3.15831	31.5762				-28.0598	87.2526	-15.9432	26.8495		213.043	-3.41003	32.4292				-17.9938	-52.6393	-107.981	30.9171		207.32	-26.3719	38.3844
		-38.4186	-43.3165	41.8164	26.1517		287.729	54.5503	27.5733				-32.9313	66.7384	67.4812	27.0423		206.44	22.2547	36.8073				-27.7153	87.0409	-15.8833	27.4322		167.28	31.0506	31.3768
		-14.071	94.9789	56.8813	25.8775		152.642	37.4397	23.8427				-13.3481	-6.05923	9.07766	24.7955		200.21	79.3277	29.2205				-32.7155	66.5097	67.97	20.2871		154.373	-63.5357	23.149
		-25.8359	-44.1658	-137.102	22.1967		270.752	10.0205	22.7252				-5.29926	202.89	-38.469	30.9948		280.357	9.19079	30.2499				-12.9237	-6.04529	9.27402	13.1667		84.655	41.6907	35.8272
		-9.05624	-68.9447	-97.8769	24.8075		96.5856	61.547	22.4428				-22.4612	42.3471	87.4304	27.0423		271.097	64.5693	27.1955				-22.3196	42.1979	87.8885	20.2871		264.751	51.4875	37.8076
		-18.8385	82.7489	136.819	24.7018		111.895	-46.9846	30.6173				-20.7887	11.744	39.2311	32.4425		128.767	14.4358	31.2968				-20.8891	11.7482	40.3313	22.2872		132.108	75.8019	10.5303
		-18.1467	-108.46	-33.7464	25.1172		141.361	9.16091	29.5345				-17.0326	-166.718	-4.32261	24.3337		18.013	43.0067	27.5213				-17.2506	-166.476	-3.89905	18.4237		316.733	-62.555	21.2367
		-9.17474	53.4022	-205.682	19.517		85.6296	-11.1089	21.2378				-7.1074	-64.5115	-79.7654	31.4383		289.949	4.3242	28.1506				-6.82781	-63.8564	-80.4656	16.6553		119.433	16.7332	42.2491
		-17.8725	-251.238	55.3951	21.7829		101.459	-33.7333	23.1578				-28.5511	-151.462	-137.341	20.1078		210.084	1.78276	39.2517				-28.6426	-150.829	-138.031	13.8072		251.291	59.0735	21.8668
		-39.3454	13.4059	110.445	21.0073		253.772	-11.4172	31.8192				-12.6762	167.792	-53.4572	26.2062		239.582	-19.0505	31.0307				-12.4122	167.283	-53.6201	12.4562		270.038	62.7917	32.0254
		-27.5363	236.573	56.1733	26.924		312.205	5.70833	13.3174				-14.8393	-56.8004	-192.281	17.1292		263.573	35.4058	34.7346				-14.8371	-56.539	-193.187	13.1871		64.1647	-24.1148	30.5638
		-26.7216	81.4227	-88.441	26.6193		17.4197	12.0915	25.3031				-38.3572	-42.2067	43.942	24.7955		340.962	77.2267	14.7177				-38.2676	-42.0599	44.2382	30.9493		186.711	25.1588	45.1911
		-36.9207	140.151	164.385	22.3548		199.836	-27.2806	33.4322				-14.825	92.4558	59.0433	26.1674		141.681	-22.3553	25.7867				-14.5277	91.9693	59.6269	29.1222		309.778	13.3586	40.2344
		-27.033	141.427	139.471	22.3548		352.101	-66.4795	20.5951				-25.2909	-42.862	-141.694	25.5343		91.4231	-32.6181	28.0338				-25.3504	-42.6664	-142.728	20.5046		79.3699	45.991	39.3691
		-23.3268	57.3908	-213.105	19.517		91.1691	76.8496	22.6258				-8.35955	-67.4382	-100.902	31.4383		251.395	-45.9936	26.2152				-8.48218	-67.0753	-101.515	16.6553		233.279	54.4812	35.4079
		-14.8139	16.5261	-25.1552	31.7625		238.734	13.7162	15.5729				-18.9424	81.3986	141.053	23.287		163.771	-40.0054	31.9772				-18.8282	81.1668	141.626	11.8455		85.7936	-40.7817	36.4631
		-8.28325	-184.333	101.27	24.1602		78.0313	-46.2283	24.9591				-17.581	-106.609	-34.4018	28.4243		188.724	40.912	35.1143				-17.7853	-106.361	-34.4319	13.1528		258.598	10.8365	40.5409
		-13.4879	-230.233	57.8317	21.7829		159	-37.8658	27.4155				-10.5173	51.5317	-212.45	18.5976		34.8185	20.5963	29.0212				-10.8922	51.6925	-213.523	10.2151		111.308	-41.8906	30.5099
		-7.18824	35.8009	-144.543	24.6782		130.698	34.1985	27.4035				-17.7843	-248.483	56.9912	22.903		1.86077	-49.7549	38.9167				-17.9401	-247.721	57.5744	15.9164		155.147	14.7778	35.3126
		-37.2338	108.037	-144.848	20.9837		338.148	83.2815	17.8511				-38.9554	12.9688	114.384	29.1786		346.554	-30.3306	42.6072				-38.8328	12.9866	114.978	17.6684		272.963	-72.1796	29.6596
		-36.2348	-19.744	39.1679	26.1517		57.4415	-74.8428	9.83651				-26.8566	233.204	58.224	28.6465		260.216	4.49285	30.1468				-26.3883	232.552	58.6613	17.5992		125.575	-26.3413	36.2616
		-21.0974	184.189	-87.9426	28.8013		81.8582	45.6558	24.6497				-26.6591	79.4139	-89.8864	29.658		122.283	-31.9908	38.5942				-26.3571	79.211	-90.1246	24.0551		213.166	-3.50551	36.5577
		-32.3617	-38.7955	-59.2915	27.147		104.602	-10.1469	16.6558				-37.2956	136.543	167.695	20.5823		201.595	24.221	40.6026				-37.0812	136.196	168.24	15.0075		206.401	23.189	37.3714
		-22.6575	-99.7997	28.1602	26.2562		149.877	-23.3208	19.9864				-27.3689	139.082	142.818	20.5823		296.433	36.9799	38.9145				-27.1957	138.805	143.337	15.0075		199.724	79.4294	28.9933
		-19.1369	31.7321	50.022	27.0987		359.193	-11.6081	33.3696				-22.4537	55.9454	-218.898	18.5976		75.2523	-50.4824	21.0792				-22.1733	55.8699	-219.68	10.2151		280.323	9.33656	31.7631
		-5.5425	38.047	-12.879	31.7625		201.641	-6.77302	24.3997				-13.7083	16.2202	-25.635	33.4446		320.102	-13.9699	52.1405				-13.6059	16.099	-25.5709	34.5815		271.058	64.7023	30.5482
		-22.6572	-15.3789	185.137	18.0187		184.437	5.58866	19.2109				-7.29283	-181.651	103.841	30.3242		149.46	6.499	46.1713				-7.53153	-181.164	104.367	22.1948		128.791	14.6074	33.6918
		-24.8857	98.6618	18.3056	25.8775		3.2128	-11.2308	34.2799				-12.5489	-227.061	60.992	22.903		45.8617	52.2262	34.2382				-12.8449	-226.552	61.7766	15.9164		18.0368	43.2773	28.623
		-6.35377	-36.3973	-65.8112	27.7443		188.644	35.9104	31.9976				-39.9109	-23.2579	-55.7563	24.7589		287.621	-45.5489	28.5595				-39.5685	-23.1196	-56.0735	30.8624		289.854	4.36495	30.3891
		-18.4105	33.4491	-41.0188	31.7625		289.872	73.5035	20.3183				-7.36489	35.0162	-149.014	28.4054		195.324	-35.6824	27.4973				-7.32957	34.9992	-149.772	23.4735		210.204	1.71125	41.9475
		-36.0702	132.129	-62.0131	26.6193		10.5755	-79.2428	28.5281				-37.304	107.18	-149.045	27.0773		180.58	53.5329	29.5442				-37.0143	106.888	-149.532	22.8597		239.477	-19.3921	30.4514
		-24.2147	122.183	176.805	18.3709		21.2613	-5.41815	11.9587				-34.3525	-19.5791	40.641	24.7955		75.033	28.3549	35.0109				-34.0576	-19.5486	40.9231	13.1667		263.501	35.6291	34.9523
		-24.7623	-134.039	54.055	26.0609		102.474	-11.5606	14.7244				-21.2903	181.858	-89.2528	29.9476		300.111	-42.8812	25.5002				-20.9958	181.394	-89.5484	19.088		341.126	77.2896	14.8098
		-5.60401	-80.0854	-64.7459	24.8075		85.7745	29.1995	28.8815				-31.1063	-37.8739	-61.3195	31.84		235.686	-39.1044	30.6761				-30.919	-37.8865	-61.8175	30.9171		141.643	-22.4672	26.8584
		-19.4584	200.04	84.1748	26.2159		305.038	-11.7447	22.1691				-21.8469	-98.0581	29.703	33.8552		309.058	-27.713	27.3254				-21.7845	-97.7834	29.9861	30.276		91.3027	-32.8442	29.0845
		-25.3183	7.96072	-1.62565	31.7625		119.261	-13.6034	27.8124				-18.1987	32.0639	51.2779	32.4425		132.128	0.156797	32.6944				-17.9408	32.0185	51.8058	22.2872		251.601	-46.9532	24.4446
		-10.4533	59.8566	170.634	27.5157		43.3278	-40.5874	25.8263				-22.3453	-15.6357	190.975	17.5496		99.4913	21.1231	43.3457				-5.04193	37.3548	-12.1805	34.5815		163.647	-40.1887	33.8804
		-39.3706	-203.764	-58.5551	24.9032		138.372	71.2197	22.8598				-24.1164	96.8103	19.215	26.1674		194.605	49.8306	24.182				-22.3256	-15.5088	191.74	14.959		188.71	40.9754	37.0962
		-10.2706	-51.5014	12.2092	26.1517		60.3591	-15.184	19.2254				-6.23393	-35.9547	-67.8029	31.84		69.2485	-24.7032	30.0555				-23.8675	96.4615	19.4246	29.1222		34.8078	20.668	32.5708
		-6.73299	28.5193	-140.745	24.6782		60.7958	26.875	23.1807				-5.15812	77.5025	206.487	19.7796		169.665	-6.18595	29.4852				-6.2666	-35.7923	-68.1337	30.9171		0.226227	-49.4298	40.3898
		-7.07608	-63.3055	-193.682	23.1756		249.737	-54.9294	25.4584				-18.6736	33.0861	-42.1146	33.4446		102.943	-22.2707	33.8475				-5.06633	77.4487	207.384	9.524		346.489	-30.5315	44.3356
		-39.9565	-26.4989	37.5251	26.1517		196.047	-12.2049	17.1703				-35.7887	129.542	-64.4587	29.658		359.059	-24.4071	25.7181				-18.748	33.0991	-42.295	34.5815		260.153	4.48808	31.3536
		-20.6363	268.631	11.239	24.8813		359.689	11.418	21.3277				-24.8521	119.497	181.725	19.7796		214.768	-12.642	33.9898				-35.4432	129.067	-64.6164	24.0551		122.654	-33.3403	43.0034
		-34.7562	112.177	-116.562	20.9837		253.241	11.893	31.9981				-23.2189	-131.808	55.5148	26.5463		11.8358	-47.0649	30.5335				-24.7478	119.181	182.26	9.524		201.597	24.3116	41.6414
		-23.9047	-149.233	13.8745	26.0609		138.362	9.45638	24.6666				-5.07815	-77.9828	-65.9652	31.4383		11.1362	-14.4173	33.0757				-23.3717	-131.315	56.0629	21.4129		296.431	37.1414	30.375
		-32.4038	-102.085	-176.362	23.1756		219.959	-10.7714	19.4142				-19.5173	197.333	86.6769	25.7854		343.229	17.9669	39.2244				-5.14312	-77.6242	-66.2669	16.6553		75.1891	-51.0287	22.0591
		-13.0751	-14.8429	-205.872	22.2287		107.527	-14.258	22.0867				-25.2829	6.74681	-1.91649	33.4446		265.757	-38.2775	28.3693				-19.1817	196.814	87.0617	22.6227		320.045	-14.1412	36.4125
		-24.7659	-111.077	32.2053	26.2562		223.201	0.342772	10.7369				-10.6915	59.2653	175.864	26.9926		257.037	-52.3234	23.8172				-25.104	6.24328	-2.2221	34.5815		149.408	6.50266	48.5448
		-18.4896	229.543	21.0602	24.8813		160.599	34.7288	25.0665				-37.5049	-200.557	-59.6239	24.9549		282.538	-54.3503	36.8345				-10.6901	59.2635	176.745	22.2135		45.7963	52.3885	34.9166
		-14.6673	-150.273	159.332	20.0001		163.991	26.4144	23.8962				-9.27902	-51.0746	12.8565	24.7955		165.724	20.0533	36.0917				-37.4108	-199.988	-59.9452	15.8855		0.501657	3.51037	38.3432
		-9.00777	-209.659	59.0892	21.7829		198.944	23.6905	30.0933				-6.97744	28.0673	-145.309	28.4054		249.376	-69.6049	31.3725				-9.45179	-50.8346	13.0988	13.1667		287.617	-45.6954	29.561
		-32.0055	-136.032	80.2889	24.1602		173.302	69.3682	19.7763				-5.51761	-62.7569	-199.182	23.1604		50.5611	-24.911	53.5301				-6.94107	28.1521	-145.882	23.4735		195.306	-35.9098	28.5743
		-22.1898	-0.0162367	-202.781	22.2287		312.92	-16.9825	23.4951				-38.3546	-26.1604	38.9523	24.7955		150.785	-7.46791	43.1646				-5.4825	-62.3965	-200.051	16.9602		180.534	53.6304	29.7308
		-23.8235	195.503	-60.4404	28.8013		176.459	13.7911	21.7839				-20.2305	265.238	11.6213	25.7957		3.15585	-51.5158	35.5633				-38.0684	-26.1381	39.2889	30.9493		74.9089	28.4712	35.8891
		-14.3426	-136.12	-35.793	28.768		54.6216	-6.4481	16.9943				-35.5313	110.77	-119.548	27.0773		17.1722	-37.2761	32.4828				-19.4477	264.452	11.612	12.9764		299.903	-43.2225	27.8985
		-11.2692	221.459	77.017	26.924		120.385	23.7828	28.0229				-22.6384	-146.344	14.3232	26.5463		200.831	-14.034	31.4214				-35.2156	110.423	-119.851	22.8597		235.62	-39.5336	32.1389
		-6.29555	21.5503	-34.2513	31.7625		153.697	35.6046	26.1997				-31.3649	-100.012	-180.935	23.1604		301.1	12.4961	33.7637				-22.7785	-145.882	14.5248	21.4129		308.818	-27.8941	29.1789
		-6.21151	221.066	31.7432	24.8813		246.621	24.5211	28.7611				-13.0732	-14.765	-211.832	17.1292		115.206	-19.516	42.5828				-31.3032	-99.3855	-182.077	16.9602		132.063	0.149399	31.7357
		-35.2543	-145.185	33.54	26.0609		213.145	-41.7954	23.4017				-23.2851	-109.184	33.7733	33.8552		241.92	-12.5536	29.5906				-13.1299	-14.669	-212.752	13.1871		99.3891	21.2688	44.9724
		-24.5736	124.321	6.34123	25.8775		144.935	29.9788	12.9351				-18.5814	227.021	21.4095	25.7957		343.522	28.0215	39.627				-23.201	-108.887	34.0995	30.276		194.524	49.9199	24.8834
		-24.9342	15.8615	101.987	21.0073		11.6659	74.3384	23.249				-13.419	-148.699	163.813	27.517		124.875	27.7387	32.7773				-18.2072	226.435	21.5258	12.9764		69.1427	-24.8129	31.4436
		-7.35304	-168.137	-21.4437	28.768		139.308	-20.7127	28.7128				-7.68293	-206.569	60.8835	22.903		64.2432	21.1599	31.6665				-13.372	-149.1	164.827	21.7772		169.642	-6.27171	33.2369
		-31.9687	-23.8897	2.54607	24.3211		188.452	-49.1608	23.1025				-30.2498	-133.579	82.884	30.3242		104.482	19.6671	38.6043				-7.86802	-206.074	61.3234	15.9164		102.881	-22.4221	36.5573
		-33.8794	120.889	-118.792	20.9837		270.156	-8.17358	19.8153				-22.0497	-0.205838	-208.663	17.1292		214.686	12.1978	48.2502				-30.2758	-133.154	83.6554	22.1948		359.014	-24.5901	41.0763
		-9.18473	-182.982	74.7432	24.1602		257.441	51.5596	39.3987				-23.5354	192.43	-61.5385	29.9476		61.8038	-65.6425	27.0158				-22.0304	-0.189695	-209.44	13.1871		215.141	-12.9146	37.2733
		-26.3146	-115.827	-107.478	24.8075		79.0693	26.3998	28.3523				-12.7259	-133.889	-36.4324	24.3337		330.285	12.6787	28.5789				-23.1444	191.854	-61.7027	19.088		11.4105	-47.381	32.0005
		-22.1091	184.549	78.3533	26.2159		165.413	-65.2396	26.7892				-10.982	218.873	79.2846	28.6465		42.6324	-44.1892	44.2876				-12.8134	-133.48	-36.4733	18.4237		11.0333	-14.5511	36.1008
		-33.1271	42.4806	-208.644	19.517		12.0191	8.1271	16.8746				-5.641	21.5023	-34.2915	33.4446		173.771	3.19247	30.5578				-10.5491	218.166	79.8096	17.5992		343.214	18.2909	40.6194
		-35.8792	83.961	-56.0029	26.6193		289.419	-3.28144	31.5695				-6.40826	218.247	31.9471	25.7957		287.716	56.3999	30.2419				-5.50562	21.4348	-34.2058	34.5815		265.691	-38.5706	31.7306
		-16.8899	-135.674	3.81724	28.768		270.881	-43.6039	39.5174				-33.1682	-142.542	34.0684	26.5463		153.123	38.2038	30.3237				-6.00685	217.858	31.9759	12.9764		256.949	-52.6179	27.3106
		-24.6914	-196.024	-113.753	25.3955		198.563	13.2077	25.1359				-24.6579	122.259	5.99087	26.1674		17.6887	-20.7097	52.7987				-33.0704	-142.282	34.8814	21.4129		282.777	-55.2608	35.7178
		-19.2863	-123.808	182.666	20.6046		57.9613	-55.715	19.7603				-24.5013	15.8311	105.352	27.0423		270.929	10.4827	37.4695				-24.337	121.934	6.1937	29.1222		165.721	20.1129	37.6233
		-26.6194	-37.2575	116.002	25.4089		35.9936	34.3111	24.708				-7.18413	-165.764	-21.6195	24.3337		96.8557	62.3795	28.849				-24.3803	15.8511	105.987	20.2871		249.497	-69.8557	31.1248
		-6.51239	-53.5836	-151.762	22.1967		144.93	28.0508	24.774				-32.0004	-24.0801	3.49754	33.7961		112.427	-47.8941	39.232				-7.30844	-165.637	-21.5265	18.4237		49.2713	-30.2114	40.7681
		-22.7288	109.009	-161.558	21.0197		358.871	19.1007	24.909				-33.5227	118.033	-121.929	27.0773		141.601	9.28215	41.3663				-31.2917	-23.9751	4.30375	32.5156		150.901	-7.47565	45.8928
		-8.29098	-147.676	30.7611	26.0609		237.421	-9.93544	19.8123				-8.25567	-180.463	77.0704	30.3242		85.7761	-11.4303	31.5106				-33.1757	117.645	-122.329	22.8597		3.06526	-50.611	34.7742
		-13.8131	-82.0116	85.742	25.8004		235.12	-48.0362	27.1798				-29.0125	-113.265	-109.551	31.4383		102.556	-37.1552	32.5544				-8.47433	-180.006	77.5656	22.1948		17.3125	-38.047	34.9256
		-24.635	-22.4139	152.889	25.7986		353.548	40.8932	18.9633				-22.2373	182.263	80.4105	25.7854		124.91	15.5226	37.369				-26.4204	-113.053	-110.074	16.6553		200.652	-14.3153	32.3151
		-20.8153	-13.0709	-79.5459	27.7443		174.686	24.602	24.1774				-32.8615	41.3701	-215.011	18.5976		254.226	-12.1319	43.7				-21.9801	181.739	80.7677	22.6227		301.078	12.6114	39.8732
		-36.5986	98.1394	55.1254	25.8775		6.52639	-4.16781	16.8613				-35.7381	83.1719	-57.4127	29.658		349.321	8.54688	41.765				-32.7731	41.4617	-215.996	10.2151		115.117	-19.6466	39.9787
		-24.7107	-94.1985	-150.263	23.0681		190.589	-15.7817	20.4661				-14.8347	-132.636	3.88824	24.3337		312.652	5.84686	17.2888				-35.4351	82.9837	-57.5682	24.0551		242.735	-13.4344	31.6475
		-22.4477	126.915	98.9139	20.4336		73.9816	-11.3029	16.126				-23.1642	-192.71	-116.552	20.1078		17.2798	13.6502	35.0697				-14.8285	-132.309	4.03061	18.4237		343.465	28.219	40.3647
		-25.2085	190.093	-31.3567	28.8313		87.3626	17.9149	25.1755				-15.6944	-120.605	191.156	11.9787		200.57	-28.4083	44.2086				-39.5144	206.514	-90.2466	21.8826		124.782	27.865	30.7482
		-17.9635	94.995	-29.5962	24.9814		130.532	-71.8124	19.4673				-26.1451	-36.4037	119.536	34.9977		353.782	-67.6685	24.151				-23.2583	-192.119	-117.371	13.8072		64.197	21.2501	33.1317
		-24.542	-66.5678	-190.214	23.1756		7.48242	2.27599	23.6998				-6.75862	-52.4778	-156.146	25.5343		93.1142	77.3209	27.5411				-15.7277	-120.151	191.952	8.72088		104.439	19.842	40.1399
		-31.6103	78.8181	70.4624	20.4336		114.209	8.39886	21.154				-23.0824	107.862	-166.045	25.265		239.576	13.9235	34.706				-26.1582	-36.3083	120.273	26.0224		265.779	-73.0414	29.0774
		-28.6957	78.241	204.37	18.3709		208.222	22.1935	28.9096				-7.37756	-145.316	31.7858	26.5463		79.9295	-47.8024	25.1548				-6.88485	-52.1978	-156.886	20.5046		214.766	12.1642	50.7053
		-13.1899	-17.9963	209.112	18.0187		125.538	23.2323	30.8437				-11.9565	-80.6385	88.4276	24.5813		159.142	-38.7228	32.1011				-22.8579	107.674	-166.577	24.9072		61.2847	-66.2606	25.7615
		-27.2018	126.862	-34.1085	24.9814		341.686	3.82464	15.6525				-5.07301	50.1547	131.257	26.9926		337.746	83.5778	19.4198				-7.68538	-144.862	32.3269	21.4129		330.18	12.7243	30.3676
		-36.4147	-140.542	-0.672004	28.768		248.992	54.4961	34.588				-24.6818	-22.9175	157.524	29.9628		57.6748	-75.3457	11.4409				-11.7264	-80.0311	89.1364	20.5477		42.7374	-44.4646	45.8093
		-33.6909	185.654	-2.84553	26.5694		305.973	25.696	51.1167				-20.0642	-12.5938	-80.6449	31.84		82.2467	46.7387	36.7628				-24.6851	-22.828	158.263	13.0926		173.722	3.12289	33.5253
		-35.7279	148.084	-49.0469	26.5694		169.661	-32.9741	29.7819				-36.5213	95.9898	56.8569	26.1674		104.191	-9.77949	33.8809				-19.9983	-12.4268	-80.8483	30.9171		287.764	56.6913	31.3893
		-17.3305	-128.117	176.314	20.6046		271.698	57.3936	22.0673				-24.3937	-93.0023	-154.383	19.9835		150.123	-24.1849	36.6007				-36.3094	95.7187	57.2174	29.1222		153.125	38.3541	31.5574
		-16.1604	-112.323	184.242	20.6046		20.9523	22.1437	26.5164				-22.658	125.621	101.906	26.1814		359.082	-12.3556	37.8548				-24.4788	-92.6006	-155.048	10.8352		270.827	10.6305	41.9392
		-22.5645	174.708	131.981	22.3548		101.939	2.44449	9.34527				-25.3158	186.534	-31.5798	26.2062		128.161	-3.17664	40.6848				-22.456	125.343	102.363	21.9262		95.7801	62.5653	30.0342
		-24.3023	-59.719	93.1127	25.4089		336.772	-13.6779	32.2197				-17.6365	93.3158	-30.1002	26.8495		201.966	-7.20509	-57.2958				-24.8479	185.993	-31.6214	12.4562		112.481	-48.1462	40.3062
		-38.794	136.144	-69.7779	26.6193		8.85671	27.3322	28.0779				-25.9305	-66.2925	-198.722	23.1604		184.886	5.64783	36.8999				-17.4255	92.9987	-29.9964	27.4322		141.428	9.47166	43.5218
		-15.2665	121.57	150.403	24.7018		164.197	-36.4125	25.6221				-30.9701	76.8102	72.5726	26.1814		3.23833	-11.9428	43.7041				-25.9741	-66.0371	-199.671	16.9602		85.5298	-11.492	33.2465
		-13.2333	172.935	21.0357	25.8429		125.529	73.3254	14.9572				-28.3553	77.2679	210.637	19.7796		188.607	36.9604	40.148				-30.7956	76.5794	72.9532	21.9262		102.558	-37.5994	28.5339
		-21.5937	66.3927	61.1071	27.0987		73.2233	2.14808	5.44686				-13.1015	-17.9469	214.513	17.5496		290.595	74.2612	18.2934				-28.2796	77.213	211.378	9.524		124.803	15.6749	38.8434
		-29.8298	-194.598	43.0093	26.0609		229.159	-14.7375	21.38				-28.2939	123.351	-36.2675	26.8495		10.5406	-79.7148	24.6668				-13.1466	-17.8028	215.32	14.959		254.267	-12.2867	45.8122
		-38.6033	-86.2157	-100.084	24.8075		203.964	26.6028	27.1095				-34.2839	-138.229	-0.579492	24.3337		21.3558	-5.84859	21.6322				-28.6067	121.392	-38.8236	27.4322		349.271	8.61927	44.5193
		-23.4258	-132.192	153.534	20.0001		37.9117	-12.3302	27.4609				-32.965	182.254	-2.8234	31.7363		103.328	-11.6577	29.0009				-34.0593	-137.866	-0.407698	18.4237		312.62	5.85142	19.4147
		-31.658	-43.7848	-204.489	22.2287		254.702	-70.6078	18.4065				-35.1296	145.667	-50.4493	31.7363		84.8732	-50.1698	21.4323				-32.5554	181.749	-2.78573	28.0481		18.7083	17.8545	39.4829
		-21.6223	66.3367	220.787	24.3289		311.239	-40.7819	32.8093				-15.5658	-126.743	180.002	11.9787		86.0071	30.836	35.3586				-34.7891	145.209	-50.6281	28.0481		200.575	-28.6856	44.3672
		-17.1845	-109.862	58.5125	26.2562		332.817	-4.42534	11.2161				-14.2436	-112.592	191.34	11.9787		325.445	13.6745	33.0899				-15.5974	-126.54	180.82	8.72088		353.833	-67.8419	24.6933
		-18.2456	123.949	32.3983	25.8775		7.68355	-47.5521	23.9944				-23.4616	171.994	134.669	20.5823		2.7501	48.7054	25.7588				-14.2789	-112.364	192.083	8.72088		93.1511	77.3631	27.8356
		-33.8863	-71.3932	119.812	25.8004		338.638	-14.41	20.336				-23.031	-59.0824	96.3924	34.9977		304.894	-12.4754	37.794				-23.1534	171.637	135.138	15.0075		239.655	14.0046	36.2472
		-7.19173	187.79	-34.2009	28.8313		115.585	17.7786	40.6552				-37.393	134.057	-72.5468	29.658		118.981	-14.3556	39.3073				-22.497	-59.4216	96.6324	26.0224		79.8863	-48.0065	29.5378
		-34.984	-48.5735	-144.264	22.1967		147.864	7.65174	25.6055				-15.6045	119.447	153.857	23.287		223.646	-4.04725	37.1606				-36.9932	133.637	-72.8105	24.0551		159.111	-38.9156	33.4839
		-18.2332	149.18	42.7646	25.8429		303.646	42.385	22.9313				-12.8815	170.467	21.346	26.6664		43.9492	-42.3654	26.5829				-15.4048	119.242	154.401	11.8455		130.672	35.3677	37.7701
		-35.6545	-57.3029	35.9789	26.1517		193.184	-71.6679	21.9828				-21.6971	65.2011	63.0771	32.4425		138.845	71.9061	26.3804				-12.5435	170.001	21.4856	18.9602		337.981	83.62	26.0981
		-24.6674	32.2805	-36.315	31.7625		117.645	0.775111	25.1696				-28.5309	-192.111	44.379	26.5463		60.6222	-15.8794	32.2763				-21.5286	64.9038	63.5004	22.2872		57.5002	-75.6603	11.8563
		-36.3224	-203.847	-123.005	25.3955		155.654	-9.38677	22.2503				-39.4465	78.5711	-19.6544	26.8495		60.8469	27.7081	29.4205				-28.7153	-191.564	44.7616	21.4129		82.1611	46.8791	36.045
		-21.3594	33.5041	41.2806	27.0987		252.746	27.0709	32.7234				-37.442	-84.5222	-103.415	31.4383		213.086	11.2448	46.4831				-39.1484	78.4162	-19.6964	27.4322		104.06	-9.79745	35.7965
		-15.8725	-4.08237	177.195	25.7986		336.843	-27.1204	25.9437				-6.43999	75.9194	223.233	19.7796		106.02	-43.2597	34.7962				-37.4498	-84.1146	-104.024	16.6553		150.073	-24.2225	38.6511
		-17.4801	57.044	173.203	27.5157		36.359	36.3609	24.5956				-22.4729	-130.483	157.648	27.517		249.043	-57.6945	28.2532				-6.45219	75.9195	224.025	9.524		358.98	-12.4527	39.613
		-29.8956	209.44	41.0462	24.8813		318.891	-79.7148	15.8549				-31.6714	-44.2659	-210.182	17.1292		196.61	-12.6402	30.5294				-22.6972	-130.237	158.797	21.7772		128.107	-3.20076	35.7487
		-14.7074	238.285	-20.7058	29.8172		77.6547	13.6127	20.1323				-19.0666	64.4732	229.393	22.1529		0.284986	11.669	37.4952				-31.7134	-44.0578	-211.109	13.1871		202.012	-7.36083	-57.2958
		-39.8982	151.8	-16.9612	26.5694		293.049	21.4543	20.4912				-16.0179	-108.259	61.1339	33.8552		254.531	10.3691	31.1427				-18.9776	64.4662	230.223	16.0238		184.896	5.64248	39.7535
		-32.7287	-96.4728	-1.97182	25.1172		121.296	-16.741	25.5304				-18.4191	121.916	32.8263	26.1674		138.601	9.74299	39.3779				-16.0903	-107.878	61.7541	30.276		3.14652	-12.0588	45.3637
		-11.1456	-49.8752	-157.028	22.1967		140.463	14.588	26.3406				-33.3976	-69.8656	123.368	24.5813		309.232	66.0778	30.0591				-18.1049	121.565	33.1897	29.1222		188.46	37.4756	40.8994
		-21.9951	42.6864	-87.0862	26.2201		195.665	-43.4699	29.8965				-7.55998	185.154	-34.8891	26.2062		220.549	-11.0421	35.4505				-33.4233	-69.5693	124.143	20.5477		290.672	74.3667	21.7035
		-26.2885	-173.146	-145.259	25.3955		304.903	36.6715	27.2657				-34.9128	-47.599	-148.073	30.1405		107.394	-14.3737	38.6834				-7.23053	184.677	-34.9098	12.4562		10.5581	-79.8002	25.9198
		-14.7254	121.541	-7.1327	24.9814		109.342	4.64846	17.9194				-18.0891	146.973	44.1322	26.6664		223.818	0.23859	18.1604				-35.2195	-47.4944	-149.103	29.6013		21.3149	-6.05083	25.3376
		-6.91508	214.51	-29.0973	29.8172		64.281	4.14734	14.3645				-34.0666	-56.2346	37.6145	24.7955		160.809	35.462	32.1354				-17.8687	146.458	44.4821	18.9602		103.169	-11.7195	30.6837
		-28.4974	70.9683	220.292	18.3709		119.02	19.8467	32.0111				-24.3741	31.4581	-36.863	33.4446		164.092	27.0002	29.1351				-33.9501	-55.9976	37.9824	13.1667		84.8115	-50.3821	21.1005
		-28.0123	95.676	-48.647	24.9814		227.625	-13.3205	20.8201				-35.6159	-201.493	-126.75	20.1078		199.333	24.2901	42.0028				-24.3145	31.293	-36.8813	34.5815		85.936	31.1284	37.2436
		-26.6652	155.062	-101.356	28.8013		159.859	5.8862	19.4598				-21.107	32.7078	42.2761	32.4425		173.574	69.8964	23.3119				-35.0979	-200.194	-128.659	13.8072		325.317	13.8108	34.2462
		-30.1092	-123.826	-22.753	25.1172		324.559	30.298	30.4897				-16.4589	-3.79606	182.449	29.9628		77.0504	-3.15369	19.7387				-21.114	32.424	42.5557	22.2872		2.69397	48.8557	25.6571
		-6.68697	-144.589	44.1282	26.0609		159.737	-30.2179	23.8881				-17.7935	56.4717	177.987	26.9926		326.904	-4.66146	24.593				-16.4279	-3.73574	183.294	13.0926		304.788	-12.5815	39.3188
		-11.1527	74.1421	-78.8378	26.6193		220.589	6.93632	12.204				-29.02	205.557	41.8432	25.7957		315.281	-15.02	45.3686				-17.7649	56.4446	178.925	22.2135		118.88	-14.4946	41.0863
		-38.0504	-213.986	-94.2069	24.9032		293.156	-41.9499	30.7646				-14.763	235.188	-20.6723	30.9948		176.803	14.0751	32.8612				-28.7239	205.052	42.1657	12.9764		223.731	-4.20203	31.2655
		-25.5786	-69.3562	-39.7161	25.1172		247.476	-25.6381	25.2696				-39.4399	149.146	-16.6067	31.7363		55.0115	-6.76364	26.8498				-14.2927	234.681	-20.9361	21.8826		44.0259	-42.6271	25.5073
		-15.2412	-7.88064	17.3884	26.1517		298.255	-13.6003	27.5414				-32.0104	-94.7197	-0.958413	28.4243		120.451	24.3609	36.443				-39.1079	148.72	-16.543	28.0481		138.914	71.9533	30.859
		-35.6765	99.615	-72.7002	26.6193		342.58	-20.2257	30.728				-10.9964	-49.105	-161.944	25.5343		153.539	36.1345	30.0171				-32.2172	-94.5027	-0.487348	13.1528		60.6072	-15.9582	33.8661
		-8.52685	-35.5899	160.202	25.7986		230.861	-51.5196	28.289				-21.6769	41.9673	-89.5883	21.028		246.811	25.4591	40.2892				-11.0223	-48.8583	-162.775	20.5046		77.1667	-34.9595	42.8587
		-27.7747	-201.788	114.822	21.7829		194.958	-61.7976	22.645				-27.0651	-169.379	-151.007	20.1078		219.533	-70.653	31.8033				-21.5512	41.9339	-89.8829	20.7897		60.755	27.8382	30.6319
		-8.04473	20.6386	-25.4107	31.7625		98.9243	-5.11393	12.3712				-14.8392	119.285	-7.29754	26.8495		214.963	-43.9208	30.4047				-27.3874	-168.615	-151.938	13.8072		213.129	11.2737	48.5576
		-19.4567	-28.7847	208.551	18.0187		120.944	26.659	22.5956				-7.14004	211.354	-28.9223	30.9948		145.281	30.7104	19.6284				-14.5755	118.945	-7.13406	27.4322		106.004	-43.4556	35.88
		-38.2559	-250.466	-39.2297	29.1295		242.365	-37.6687	24.6669				-26.3136	66.8971	227.203	22.1529		12.5334	75.1593	18.601				-6.58433	210.789	-29.1012	21.8826		248.783	-58.0151	28.4649
		-20.1009	-173.377	-67.7153	29.5839		356.62	4.4126	31.9698				-5.26827	152.767	-82.2682	29.9476		139.282	-21.2176	35.6116				-26.2017	66.8819	227.95	16.0238		42.9745	74.3017	44.9628
		-37.8504	-158.366	-62.1496	29.5839		259.908	-9.01727	24.2107				-39.4867	128.338	189.177	19.7796		188.865	-50.8019	28.1649				-5.07613	152.256	-82.4531	19.088		196.593	-12.8116	32.6916
		-20.2861	7.79756	-39.4297	31.7625		230.089	-3.8186	16.6579				-27.396	93.4554	-50.1409	26.8495		270.744	-8.23707	28.7366				-37.9198	126.927	190.884	9.524		0.21896	11.7677	39.496
		-17.7145	-75.5554	88.2494	25.8004		311.615	-38.6989	28.3126				-26.5905	152.516	-103.537	29.9476		257.771	52.5905	44.9328				-27.0711	93.0072	-50.4467	27.4322		254.667	10.1496	25.8619
		-13.3041	22.2518	236.331	24.3289		95.6705	56.879	19.8942				-28.8868	-122.169	-23.4533	28.4243		79.2321	27.1002	35.5786				-26.2721	151.997	-103.83	19.088		138.546	9.81623	41.6992
		-11.062	-141.024	103.698	24.1602		359.905	-33.6474	18.9636				-6.03734	-142.331	45.4731	26.5463		165.321	-66.459	35.1833				-28.8749	-121.963	-23.497	13.1528		309.259	66.1962	30.1794
		-34.7015	65.3412	-128.429	24.6782		187.558	25.9011	31.0851				-10.4173	73.4595	-81.9315	29.658		12.3993	8.47528	36.2079				-6.19593	-141.836	45.9961	21.4129		220.554	-11.2323	40.5066
		-28.5713	-115.609	26.9062	26.2562		67.9513	-46.8501	13.687				-35.4355	-210.773	-96.8366	24.9549		289.494	-3.16053	20.2584				-10.0986	73.2223	-82.2461	24.0551		107.272	-14.4351	40.0428
		-27.9583	-113.627	1.97965	25.1172		0.879551	-18.242	38.1064				-25.3435	-67.3785	-40.3768	28.4243		306.649	41.8891	30.5934				-35.1817	-210.069	-97.5471	15.8855		223.872	0.157352	18.6009
		-10.7714	-207.172	87.3847	21.7829		156.021	-44.6899	23.6282				-14.3474	-7.20945	18.1856	24.7955		271.05	-44.5493	36.8574				-25.3221	-67.019	-40.4451	13.1528		160.772	35.555	33.1865
		-36.2021	-35.7993	-34.3686	24.3211		171.355	18.8366	29.4968				-35.1521	97.5437	-74.1679	29.658		198.973	13.3704	39.0366				-14.1984	-7.28012	18.35	13.1667		163.804	27.2786	28.9471
		-31.7816	-11.5977	-135.071	22.1967		122.017	10.6492	19.0106				-8.26351	-35.9725	165.146	29.9628		58.3974	-57.0395	28.4415				-34.8375	97.2688	-74.3618	24.0551		199.344	24.3669	44.3076
		-10.2957	18.3562	148.418	27.5157		140.796	47.5658	22.1195				-28.6612	-197.978	118.522	22.903		36.0261	35.4187	29.512				-8.20144	-35.8615	165.947	13.0926		173.434	69.9331	23.6272
		-32.2805	204.132	15.5487	24.8813		91.92	-43.3399	26.4312				-6.82692	20.315	-25.362	33.4446		145.202	28.7522	42.8845				-27.7236	-196.819	119.82	15.9164		76.9956	-3.1451	18.4582
		-14.0963	-35.8637	176.367	25.7986		308.569	-69.6391	18.1985				-21.5757	-28.014	216.091	17.5496		359.049	19.6222	31.4083				-6.73541	20.1694	-25.2527	34.5815		326.842	-4.76519	18.5838
		-7.23014	74.5331	-205.826	21.0197		329.483	50.2825	22.2399				-36.5036	-247.093	-40.516	33.717		237.991	-10.1797	34.6099				-21.64	-27.8082	216.958	14.959		314.441	-16.8537	42.1266
		-31.9844	9.30105	19.6101	27.0987		254.384	30.9303	28.1956				-18.7832	-170.361	-71.7399	27.0406		235.37	-49.6941	35.095				-36.3977	-246.312	-40.8209	21.332		176.772	14.1018	34.8653
		-16.7524	-6.92045	193.466	18.0187		345.951	-3.26894	15.4658				-36.0391	-155.571	-63.6336	27.0406		310.124	11.5922	47.699				-18.9797	-169.975	-72.4802	18.3607		55.0125	-6.81159	28.7396
		-34.4197	69.5412	-120.52	24.6782		107.392	-30.3587	19.3811				-19.3463	8.81693	-40.3817	33.4446		353.936	43.8439	33.2475				-35.9475	-155.098	-63.8516	18.3607		120.345	24.495	36.1625
		-19.8684	142.325	165.764	22.3548		216.379	0.738503	11.981				-16.7216	-74.8453	91.059	24.5813		174.336	25.2668	32.2679				-19.2981	8.71669	-40.4702	34.5815		153.473	36.2392	31.7096
		-25.9848	86.4168	-82.3241	26.6193		94.5213	-34.0396	24.5552				-14.1655	21.7576	242.986	22.1529		6.84308	-4.2286	36.5526				-16.8605	-74.4828	91.6033	20.5477		246.659	25.6921	41.7507
		-25.0351	-82.0187	-162.332	23.1756		274.647	-37.2797	27.5573				-9.67448	-138.942	106.149	30.3242		322.49	-24.8192	38.7161				-14.346	21.9061	243.897	16.0238		219.482	-70.8355	32.5948
		-36.7678	-88.2211	-2.5056	25.1172		347.118	58.0642	31.7404				-39.9456	116.221	-93.7579	29.658		190.946	-16.2455	32.948				-9.78917	-138.508	106.759	22.1948		215.052	-44.2923	30.9881
		-6.87395	147.137	-128.31	25.0805		82.5493	-5.86783	13.2313				-33.7779	64.0956	-132.414	28.4054		74.6441	-11.9015	28.0465				-39.6427	115.982	-94.0881	24.0551		145.015	30.8431	21.1033
		-15.2448	13.3664	-201.653	19.517		134.529	20.3334	28.3834				-26.7995	-113.158	27.8619	33.8552		187.771	-9.70353	43.8984				-33.5422	63.8912	-132.872	23.4735		12.6607	75.2228	18.7664
		-24.775	-101.77	-147.721	23.0681		206.249	-60.4166	36.1024				-26.5814	-111.28	1.98548	28.4243		86.8678	18.4057	36.5291				-26.8249	-112.811	28.2207	30.276		139.214	-21.3383	36.7161
		-10.7222	193.273	73.4844	26.2159		315.67	-7.63753	24.0497				-38.7204	-196.157	-118.932	20.1078		352.742	21.4261	40.1178				-26.4583	-110.853	1.99063	13.1528		188.757	-50.9051	28.806
		-23.8125	158.046	30.1331	25.8429		254.792	20.259	25.7703				-9.50631	-204.61	89.7777	22.903		130.639	-72.7985	18.383				-38.7261	-194.933	-119.7	13.8072		270.582	-8.43932	30.3156
		-25.6723	-27.1607	-158.416	22.1967		133.351	40.3873	36.2263				-34.5884	-35.4589	-33.9154	33.7961		7.86316	2.4323	31.9956				-9.68049	-204.159	90.4744	15.9164		257.863	52.7353	49.341
		-22.0045	-207.021	-37.6012	29.1295		107.76	-1.95014	13.3272				-31.4832	-11.5826	-139.311	25.5343		114.304	8.52076	42.9885				-34.3493	-35.5169	-33.9652	32.5156		79.1628	27.2955	35.1085
		-18.2574	40.6498	-174.344	19.517		57.3047	-28.2221	31.2771				-39.4488	-81.5868	141.586	17.3256		208.492	22.7687	38.3959				-31.3724	-11.4449	-139.883	20.5046		165.114	-66.6263	35.5337
		-25.1924	124.818	-130.073	20.9837		170.353	15.7734	23.2078				-10.3929	18.3469	152.923	26.9926		12.3059	38.2264	29.6388				-39.521	-81.2992	142.345	13.7107		12.3817	8.51369	35.1401
		-28.4808	108.796	92.4567	20.4336		283.409	57.6136	24.4734				-31.8275	201.29	15.8984	26.6664		125.679	24.0144	39.2735				-10.3668	18.2922	153.638	22.2135		289.373	-3.14943	21.4354
		-16.4655	90.1611	-198.993	21.0197		96.4897	38.3268	20.6009				-13.8559	-35.7424	181.568	29.9628		341.921	3.76359	18.5102				-31.4008	200.798	15.9852	18.9602		306.696	42.1434	30.2153
		-24.1523	-243.92	1.58241	29.1295		164.387	74.9281	18.2482				-6.72596	73.837	-212.398	25.265		249.409	55.5843	30.0054				-13.8642	-35.633	182.408	13.0926		271.342	-45.2264	30.1639
		-36.8933	192.748	-17.7417	26.5694		162.377	-67.755	22.9956				-30.8182	9.11467	20.3331	32.4425		306.234	26.4165	48.9925				-6.55655	73.8335	-213.249	24.9072		199.008	13.3875	40.4716
		-12.8512	27.5294	-145.724	24.6782		209.478	4.41784	17.786				-16.9371	-6.91709	199.403	17.5496		169.946	-34.0892	39.3281				-30.6274	8.99882	20.3661	22.2872		58.4607	-57.2217	28.9622
		-8.59499	98.2374	43.7574	25.8775		94.2858	16.2473	22.8955				-34.4407	67.6868	-124.936	28.4054		271.875	58.454	34.1109				-16.9109	-6.828	200.17	14.959		36.1304	35.6889	31.7466
		-33.3686	-37.1176	-158.553	22.1967		242.176	-39.7638	24.8453				-21.1098	139.412	169.82	20.5823		21.6141	22.6898	32.1912				-34.2164	67.3715	-125.413	23.4735		145.175	28.85	43.8067
		-32.4435	2.28073	-179.317	22.2287		228.417	-54.1108	25.7331				-25.4634	84.745	-84.1376	29.658		102.045	2.82989	25.0846				-20.9507	139.112	170.435	15.0075		359.02	19.7678	35.0676
		-23.2394	-130.367	-172.017	25.3955		322.279	-64.0902	26.3				-24.8679	-81.1857	-166.013	23.1604		283.731	35.7813	34.1928				-25.1733	84.496	-84.3308	24.0551		237.996	-10.3743	32.5897
		-23.7908	-143.411	148.545	20.0001		149.188	14.2039	14.1764				-35.1159	-87.3878	-1.87046	28.4243		337.035	-14.192	39.3555				-24.6807	-80.9155	-166.83	16.9602		235.245	-49.9735	37.0821
		-28.4023	-80.7279	-17.8175	25.1172		157.295	47.8375	24.5954				-7.28875	145.874	-130.998	14.8863		10.7453	28.9092	42.6004				-35.0507	-87.1526	-1.79295	13.1528		353.943	44.2036	35.0178
		-16.9201	-96.6556	107.217	25.8004		34.9013	29.2576	20.6793				-15.6002	12.8655	-208.327	18.5976		108.723	-3.6193	37.6187				-7.06666	145.578	-131.416	14.8046		174.39	25.4053	33.6495
		-13.0269	255.385	44.4698	24.8813		317.965	-29.0767	28.7078				-24.0703	-100.478	-151.274	19.9835		164.541	-37.2957	35.0772				-15.6267	12.8939	-209.186	10.2151		6.81378	-4.3045	41.7374
		-30.5428	-128.568	153.601	18.7446		2.00061	15.1873	25.9105				-10.7191	190.847	75.4573	25.7854		126.952	74.0768	17.6299				-24.2086	-100.066	-151.987	10.8352		322.306	-25.0887	38.0452
		-33.0301	-190.131	37.2295	26.0609		286.129	-15.3665	25.4516				-23.0554	155.985	31.5752	26.6664		118.231	26.1604	39.3224				-10.39	190.255	75.8233	22.6227		190.928	-16.3799	36.0732
		-25.6724	264.527	34.6371	24.8813		3.92117	-7.9168	25.0765				-25.6815	-26.4599	-163.465	25.5343		59.1597	-70.0339	25.0429				-22.6463	155.469	32.0398	18.9602		74.6234	-11.9465	30.8237
		-11.5552	7.88373	110.125	21.0073		62.8662	-1.38412	22.9442				-20.7329	-203.907	-38.727	33.717		73.3807	2.33252	17.3127				-25.6097	-26.2472	-164.114	20.5046		187.767	-9.82124	45.0122
		-35.1587	-108.784	126.04	18.7446		332.246	-15.8045	42.9376				-18.6599	39.1166	-179.637	18.5976		229.767	-15.2567	33.1394				-20.897	-203.406	-38.7705	21.332		86.7637	18.5613	37.7939
		-35.4895	-218.584	45.4305	21.7829		317.46	32.4278	17.5307				-25.5879	123.406	-133.92	27.0773		204.489	27.4168	33.6936				-18.5906	39.082	-180.377	10.2151		352.703	21.556	41.4013
		-6.05387	-105.576	40.6393	26.2562		343.225	-70.0441	15.9162				-29.188	107.306	94.5598	26.1814		38.0422	-13.2629	38.4711				-25.3258	123.101	-134.398	22.8597		130.75	-73.0398	17.8896
		-22.1129	137.141	-38.0801	24.9814		288.968	46.7779	28.0288				-16.9835	88.5448	-204.522	25.265		321.994	1.11914	23.0477				-29.0708	106.975	94.986	21.9262		7.82377	2.48296	27.2719
		-17.8322	-109.742	97.1268	25.8004		120.608	38.4574	30.7994				-22.0222	-240.707	1.87755	33.717		254.603	-71.3805	35.0508				-16.8947	88.4745	-205.28	24.9072		114.723	9.7923	40.3642
		-31.9619	-104.134	147.241	18.7446		175.387	-5.85239	9.99007				-36.0298	189.715	-17.7235	31.7363		311.061	-42.3536	36.493				-22.137	-239.978	1.98305	21.332		208.493	22.8514	37.2876
		-20.3481	-195.499	13.1264	26.0609		226.921	-11.6186	19.25				-13.0273	27.4534	-150.431	28.4054		333.574	-4.71368	15.3028				-35.5237	189.207	-17.7596	28.0481		12.3165	38.4436	29.0967
		-39.102	34.8355	62.7192	27.0987		313.613	-2.10068	28.1154				-9.0522	95.777	45.788	26.1674		7.95218	-49.0281	29.2902				-12.9624	27.5809	-151.042	23.4735		125.586	24.173	39.8747
		-26.0025	-25.0902	77.6986	25.4089		345.54	-50.6389	23.6058				-32.7815	-36.311	-163.539	30.1405		339.322	-14.8343	35.4667				-9.17859	95.2715	46.2217	29.1222		341.828	3.76843	22.2787
		-20.7134	76.6869	-9.57531	24.9814		25.5562	12.1772	20.2932				-31.9119	1.5231	-185.051	17.1292		115.582	18.326	40.4437				-32.6787	-36.0118	-164.23	29.6013		249.363	55.7754	31.8064
		-15.1362	-9.47855	-35.5035	24.3211		184.077	61.3668	13.6071				-21.4742	-128.187	-177.593	20.1078		148.344	7.82936	42.7207				-31.8335	1.63191	-185.681	13.1871		306.2	26.5177	51.5619
		-26.1642	-123.494	137.045	18.7446		230.096	-10.2045	22.4079				-23.0675	-141.686	151.985	27.517		303.788	43.3299	32.2408				-21.7061	-127.488	-178.492	13.8072		169.929	-34.3159	40.6187
		-36.3457	-197.172	39.174	24.0769		210.233	-61.4833	24.7322				-27.0971	-78.0063	-16.9358	28.4243		192.293	-72.3259	23.2689				-23.1101	-141.331	152.67	21.7772		271.636	58.6502	31.159
		-33.2457	180.554	-52.1323	26.5694		32.3588	39.5839	23.6021				-15.7032	-95.1041	110.851	24.5813		117.5	1.08485	28.2313				-26.9816	-77.7187	-17.1092	13.1528		21.6177	22.7874	40.4898
		-38.5153	267.509	-11.4425	29.8172		75.9951	-23.7779	26.0931				-11.9117	251.814	44.5584	25.7957		155.625	-9.53066	40.9284				-15.7585	-94.6841	111.632	20.5477		101.942	2.85258	26.6771
		-27.2698	116.464	26.5312	25.8775		249.804	20.7779	27.4207				-29.0997	-126.076	157.126	17.3256		254.353	26.3941	36.0775				-11.7106	251.192	45.0666	12.9764		283.708	36.0288	31.6239
		-5.25248	74.8538	98.7073	20.4336		88.7501	-30.5188	25.745				-31.4906	-187.981	38.2323	26.5463		338.353	-29.0998	30.0735				-29.1786	-125.711	157.743	13.7107		336.959	-14.3788	34.9666
		-27.4768	101.781	122.062	20.4336		273.148	29.4098	24.2321				-24.785	261.821	34.7727	25.7957		36.3443	37.4094	28.6081				-31.7304	-187.53	38.5779	21.4129		9.49297	28.3366	37.3923
		-25.1232	-48.2653	-80.9541	27.7443		143.486	-0.708284	13.3485				-11.3682	7.95083	113.774	27.0423		317.646	-80.3138	11.5997				-23.9483	260.879	35.2327	12.9764		108.585	-3.67799	46.026
		-14.2931	56.661	110.692	21.0073		111.364	-10.7731	26.8585				-34.0886	-107.681	129.765	17.3256		77.5315	14.099	34.5348				-11.2391	8.11594	114.476	20.2871		164.513	-37.4856	37.2769
		-22.58	-242.008	-59.6174	24.9032		209.354	-41.4406	26.2459				-34.069	-215.773	47.35	22.903		293.539	22.2615	42.0179				-34.0938	-107.372	130.599	13.7107		127.017	74.1409	18.0425
		-13.6826	193.675	113.189	26.2159		282.94	-18.2091	21.8734				-5.20679	-103.446	42.0683	33.8552		120.919	-17.7499	37.2095				-34.2584	-215.273	47.7483	15.9164		118.111	26.2249	39.9615
		-39.5999	-132.22	115.455	24.1602		91.5081	-29.714	29.0075				-22.0978	133.482	-38.1266	26.8495		83.4057	43.4466	31.4078				-5.4109	-103.06	42.372	30.276		58.7083	-70.2323	24.4886
		-7.49566	106.676	-164.547	21.0197		150.447	-34.7427	31.4532				-16.7004	-107.178	100.263	24.5813		140.568	14.812	37.617				-21.7763	133.263	-37.9693	27.4322		73.3499	2.35207	18.1534
		-6.53555	-30.3959	12.3364	26.1517		307.083	-9.61468	24.3845				-31.0314	-102.912	151.566	17.3256		196.111	-44.7245	36.3173				-16.7051	-106.793	101.012	20.5477		229.776	-15.3272	33.4632
		-21.1719	166.704	144.48	22.3548		346.678	-34.5757	29.3032				-18.5356	-192.607	13.6351	26.5463		305.35	37.5926	33.6909				-31.0674	-102.66	152.285	13.7107		204.452	27.5369	36.0382
		-35.3915	-54.5724	198.7	18.0187		133.892	51.6723	26.2096				-37.9786	33.7408	64.3793	32.4425		268.656	-60.189	28.2715				-18.7554	-191.992	13.9731	21.4129		38.1348	-13.4825	37.3408
		-22.0634	-90.5398	138.83	18.7446		252.09	-66.4711	21.8424				-25.0259	-24.8633	79.9328	34.9977		109.272	4.90556	36.5641				-37.6966	33.5999	64.718	22.2872		321.923	1.05581	17.4011
		-12.7382	71.8576	-105.14	26.6193		332.762	44.042	33.7755				-20.1293	75.4403	-10.502	26.8495		64.4798	4.12917	22.7631				-24.6788	-24.7213	80.4671	26.0224		254.651	-71.5501	35.7663
		-11.4315	66.5764	166.468	27.5157		170.23	26.2321	20.9724				-14.2437	-9.28623	-36.3329	33.7961		119.027	20.3801	42.1066				-19.6916	75.2782	-10.8044	27.4322		310.991	-42.6055	37.3302
		-36.9837	82.2879	-198.702	21.0197		252.481	-62.2924	21.5289				-25.115	-121.98	140.329	17.3256		228.205	-14.0487	30.4106				-14.0362	-8.88535	-37.1419	32.5156		333.533	-4.78323	18.826
		-27.7403	-33.4427	6.69731	26.1517		110.464	19.5395	38.7637				-34.5683	-195.143	40.1279	30.5117		160.045	5.90323	33.3056				-25.2409	-121.694	141.09	13.7107		7.95474	-49.3263	27.634
		-6.80733	-100.09	-45.0336	25.1172		106.948	34.9795	31.8				-32.7647	177.631	-52.6834	31.7363		135.605	-56.0073	32.603				-34.7908	-194.703	40.4588	15.6673		339.321	-14.953	35.1835
		-8.93533	109.529	-100.748	26.6193		38.0971	-62.5177	11.8011				-37.8842	264.388	-11.1195	30.9948		324.677	31.2886	45.9173				-32.3388	177.115	-52.7236	28.0481		115.463	18.4777	41.9704
		-14.9054	-46.2663	218.324	18.0187		2.42456	5.48022	26.5727				-26.5576	114.194	27.4708	26.1674		159.961	-30.9732	27.781				-37.1587	263.798	-11.0841	21.8826		148.301	7.84379	44.8807
		-28.8004	-223.223	46.0649	21.7829		356.666	20.0025	29.9476				-5.43641	72.6093	101.031	26.1814		221.022	7.00426	18.5227				-26.3028	113.766	27.6396	29.1222		303.569	43.6906	34.638
		-18.9784	4.65724	40.946	27.0987		29.1041	14.4611	22.8558				-27.7537	100.107	124.625	26.1814		12.4406	30.5773	-57.2958				-5.32399	72.3225	101.475	21.9262		192.52	-72.536	22.8306
		-33.3018	95.9254	-13.643	24.9814		217.749	5.47589	11.9653				-23.9273	-46.9231	-83.313	31.84		292.774	-43.6572	18.4912				-27.6177	99.8763	125.078	21.9262		117.401	1.1116	29.7991
		-22.959	-127.971	97.5314	25.8004		169.089	-59.1604	28.4961				-14.6361	55.4466	114.623	27.0423		247.86	-26.9445	33.7632				-23.8809	-46.6334	-83.7858	30.9171		155.753	-9.91373	39.1326
		-12.8041	131.51	80.092	20.4336		61.856	-10.1843	18.1264				-21.7126	-237.645	-60.758	24.9549		236.555	-53.2404	32.1202				-14.5437	55.0739	115.289	20.2871		253.723	30.312	38.7648
		-16.836	-76.2864	-203.689	23.1756		354.842	-41.9466	30.8124				-14.2181	190.634	115.67	25.7854		298.677	-14.3882	39.3201				-21.3206	-236.5	-60.9776	15.8855		36.3515	37.7075	29.73
		-33.0945	64.0588	177.432	27.5157		344.646	-33.3331	29.9221				-38.287	-130.951	118.685	30.3242		342.917	-21.0465	29.9154				-13.8778	190.137	116.095	22.6227		317.572	-80.3935	11.5992
		-32.3038	252.278	37.7181	24.8813		302.86	-18.7776	26.5458				-7.66649	104.964	-168.781	25.265		231.164	-52.6047	32.4086				-38.3616	-130.637	119.354	22.1948		77.4194	14.222	36.004
		-27.5251	68.5614	-55.3624	26.2201		15.8567	35.5331	21.4948				-6.45707	-29.8929	12.8108	24.7955		195.017	-62.537	22.6063				-7.89611	104.881	-169.631	24.9072		293.502	22.4054	40.2544
		-16.5308	230.047	52.4965	26.924		292.945	13.0197	20.724				-23.0331	163.363	148.29	20.5823		98.6707	-4.94235	24.7775				-6.52969	-29.9729	13.179	13.1667		120.761	-18.2236	39.0587
		-13.0017	105.248	114.637	20.4336		99.373	5.79041	19.2476				-35.0147	-54.3686	204.025	17.5496		120.171	27.1976	34.1839				-22.7702	162.956	149.066	15.0075		83.3119	43.5996	35.463
		-25.7605	136.443	-167.201	21.0197		177.74	48.0366	24.1173				-21.4092	-89.3928	142.863	17.3256		242.409	-38.9186	32.333				-35.0065	-54.1054	204.913	14.959		140.493	14.8551	37.1276
		-6.87323	-127.281	-103.071	24.8075		112.409	14.2637	27.6277				-12.4195	70.3815	-108.003	29.658		95.7528	-38.2439	24.9381				-21.404	-89.1229	143.679	13.7107		196.031	-44.9589	37.3021
		-21.4276	-21.25	215.59	18.0187		6.5743	-35.1681	28.8016				-11.6728	65.7037	171.276	26.9926		131.041	21.5872	39.5006				-12.1811	70.1815	-108.496	20.7897		305.07	38.0282	32.928
		-38.2801	105.716	-174.951	21.0197		300.052	-7.68909	18.8987				-37.5118	80.6353	-203.462	25.265		100.306	-27.9659	29.1231				-11.5907	65.5932	171.992	22.2135		268.601	-60.3802	26.5532
		-25.6525	-134.759	-134.508	25.3955		190.834	-10.0666	23.3529				-26.534	-34.2962	10.0847	24.7955		260.132	-9.57826	41.9072				-37.2708	80.6272	-204.202	24.9072		109.22	5.25046	40.8684
		-21.337	166.903	3.72607	28.8313		249.944	-1.8808	24.0518				-6.86438	-97.4643	-45.4587	28.4243		195.211	34.5832	33.9401				-26.2937	-34.2326	10.5178	13.1667		64.4512	4.12807	27.8171
		-37.2088	-143.553	147.824	20.0001		59.7994	74.2441	27.0065				-9.4111	107.475	-103.501	29.658		230.555	-4.0786	24.9591				-6.89316	-97.2927	-45.5571	13.1528		118.755	20.5886	43.1996
		-23.0225	-96.5412	68.8172	25.8004		72.7744	-33.6847	28.5177				-14.7664	-45.9337	223.826	17.5496		311.381	-40.2571	35.6376				-9.43504	107.021	-104.128	24.0551		228.105	-14.3127	31.6634
		-23.255	14.703	4.43002	31.7625		89.8137	-19.4674	25.1531				-27.4013	-220.241	47.6986	22.903		95.8924	57.8629	35.6466				-14.7648	-45.7074	224.723	14.959		159.995	5.88436	37.0041
		-25.6539	-38.0236	155.603	25.7986		341.337	-29.2356	26.5151				-18.0334	4.38805	42.6364	24.7955		5.05108	-25.5984	37.734				-27.4794	-219.569	48.1218	15.9164		135.489	-56.244	32.9267
		-28.6621	22.4563	-133.678	24.6782		311.13	43.2069	26.1868				-32.659	93.5459	-14.2071	26.8495		0.146923	-34.7657	25.2318				-17.7402	4.46111	43.1041	13.1667		324.648	31.5426	40.8353
		-23.999	-137.39	172.556	20.0001		225.933	7.73178	17.3472				-21.5903	-125.743	100.431	24.5813		287.51	-13.7357	41.9591				-32.4333	93.3203	-14.0886	27.4322		159.962	-31.1258	29.293
		-17.3859	140.93	-117.985	25.0805		210.935	-14.6913	21.788				-12.6428	129.552	82.9022	26.1814		187.674	26.9174	39.0894				-21.6656	-125.253	101.081	20.5477		221.06	6.99434	21.1237
		-10.0042	-131.264	-109.349	29.5839		352.888	4.51526	29.7945				-14.9658	-75.5259	-210.953	23.1604		68.2043	-47.8209	19.2858				-12.3493	129.164	83.4137	21.9262		12.3877	30.7156	43.159
		-39.5707	32.4083	190.054	24.3289		215.797	50.12	10.4128				-33.5737	63.5599	182.594	26.9926		1.06889	-19.0017	45.4501				-14.5464	-75.2548	-212.348	16.9602		292.748	-43.8935	15.5156
		-24.6254	-78.4033	10.7406	26.2562		124.703	-67.6239	31.6312				-31.6093	249.076	38.2949	25.7957		155.266	-46.1937	30.7597				-33.5942	63.4896	183.263	22.2135		247.713	-27.2982	34.8841
		-14.0729	-143.699	171.559	20.0001		252.679	-32.2273	26.9229				-39.9464	-146.604	11.9112	26.5463		172.567	18.985	45.1999				-30.9711	248.408	38.473	12.9764		236.123	-53.5677	36.1241
		-26.6099	23.0375	-141.677	24.6782		257.546	6.69584	21.1176				-27.8769	67.4012	-56.6082	21.028		121.123	9.32439	33.0395				-39.8456	-146.162	12.3283	21.4129		298.567	-14.4646	40.8066
		-39.0015	45.9137	224.558	24.3289		119.697	-1.16539	16.239				-16.2119	226.847	54.9357	28.6465		140.713	48.9106	32.286				-27.6088	67.1132	-56.8334	20.7897		342.754	-21.2366	31.018
		-27.4332	39.322	-132.17	24.6782		139.787	-36.9022	23.066				-13.7406	103.538	118.173	26.1814		90.7594	-45.4665	39.8101				-15.8509	226.21	55.445	17.5992		231.019	-52.8212	33.6464
		-33.3322	203.299	-34.9524	26.5694		32.7435	35.825	26.1701				-27.0047	134.637	-171.163	25.265		308.48	-70.445	27.6145				-13.5964	103.258	118.651	21.9262		194.037	-62.7657	27.2959
		-9.11988	-28.8532	-182.48	22.2287		328.391	-34.2625	29.3853				-5.91642	-125.35	-105.599	31.4383		329.979	51.5287	31.8865				-26.8059	134.114	-171.783	24.9072		98.5399	-4.94676	30.1744
		-16.454	-144.926	-49.6982	28.768		106.144	-1.15535	12.8234				-5.16063	92.6647	-186.026	25.265		254.222	32.3525	32.8414				-6.02366	-124.878	-106.06	16.6553		120.004	27.3185	30.8904
		-17.993	-182.977	0.423452	28.768		46.3389	20.8407	25.7015				-21.47	-21.4518	221.668	17.5496		346.326	-3.35669	26.2311				-5.0182	92.4827	-186.705	24.9072		242.357	-39.1314	35.0298
		-18.0846	88.1202	130.955	24.7018		217.673	-77.6999	34.8799				-38.4459	104.567	-180.29	25.265		107.88	-30.5114	28.8619				-21.4992	-21.36	222.566	14.959		95.9521	-38.6741	26.1578
		-9.57391	4.2258	18.7598	27.0987		112.829	49.949	36.4398				-24.6378	-132.594	-138.315	20.1078		216.908	0.745488	28.0943				-38.2732	104.373	-180.765	24.9072		130.945	21.7202	42.1745
		-15.519	-163.236	-140.988	25.3955		142.826	-9.24788	14.8065				-20.6314	165.163	4.11559	26.2062		95.1859	-36.1629	33.3408				-24.6624	-132.112	-139.17	13.8072		356.881	4.55976	-57.2958
		-39.6194	-113.17	186.317	20.6046		129.67	-47.412	18.3926				-35.2683	-141.62	151.539	27.517		274.218	-38.2286	37.9173				-20.2418	164.733	4.25114	12.4562		100.241	-28.1527	35.7684
		-28.5374	150.03	98.1961	26.2159		326.357	10.9696	17.2673				-21.6096	-95.3947	71.0206	24.5813		348.03	59.2822	36.1872				-35.2735	-141.294	152.304	21.7772		260.119	-9.71852	41.9537
		-14.8932	-65.0964	-67.2546	24.8075		227.9	-58.4784	23.219				-23.1484	13.4959	3.98178	33.4446		82.526	-6.04083	26.3399				-21.7527	-95.025	71.7261	20.5477		195.149	34.6919	34.0324
		-5.22133	119.141	-177.865	21.0197		166.711	58.1928	25.6231				-25.4035	-37.756	160.032	29.9628		139.048	55.029	43.5448				-23.0582	13.4675	4.16163	34.5815		230.553	-4.15844	28.0362
		-6.24589	-49.6879	-62.8118	27.7443		131.121	-55.1763	18.4736				-28.8421	21.8214	-137.955	28.4054		134.799	20.8032	35.0445				-25.2943	-37.5904	160.845	13.0926		311.3	-40.5073	38.7077
		-36.8068	105.407	157.782	24.7018		88.4787	42.9966	33.2374				-22.8284	-135.38	177.513	27.517		206.233	-61.2966	25.1508				-28.8826	21.6945	-138.631	23.4735		95.8033	57.9939	37.3269
		-5.12483	-213.228	21.8176	24.0769		127.809	-8.87917	21.8136				-17.2377	139.039	-121.339	14.8863		171.027	-26.6034	32.2344				-22.6441	-135.061	178.639	21.7772		0.148625	-35.0109	25.2708
		-24.0289	87.4652	-48.2779	24.9814		310.216	62.8553	24.0137				-9.72054	-128.571	-112.042	27.0406		315.66	-7.90254	33.5769				-16.9188	138.729	-121.967	14.8046		287.404	-14.132	43.998
		-12.6714	-138.26	117.201	24.1602		211.967	-5.65197	23.6835				-39.7139	31.8366	195.684	22.1529		255.111	20.965	33.9264				-9.65062	-128.167	-112.481	18.3607		151.377	-37.7842	47.9042
		-24.8999	145.618	174.061	22.3548		306.99	23.925	38.901				-23.886	-76.9307	11.6228	33.8552		130.993	44.6432	35.214				-39.7064	31.8329	196.409	16.0238		187.65	27.0339	39.7396
		-5.35682	-115.509	-83.2646	24.8075		326.335	44.9253	29.2802				-13.0526	-141.597	176.807	27.517		176.021	-15.792	39.4621				-23.782	-76.5514	11.8232	30.276		68.2414	-47.9911	20.3468
		-26.357	-194.885	18.4644	26.0609		9.20357	-7.06264	21.0595				-25.9581	22.6966	-146.161	28.4054		107.885	-2.03957	30.1509				-12.9542	-141.015	177.947	21.7772		1.09848	-19.1963	51.6962
		-20.6189	-197.944	102.238	21.7829		137.189	19.2433	29.497				-39.1567	43.6494	231.023	22.1529		240.4	32.594	42.909				-25.7804	22.7437	-146.84	23.4735		155.502	-45.8379	31.5916
		-5.53677	-94.91	-36.5293	25.1172		303.177	-28.186	22.8611				-26.2979	38.356	-136.54	28.4054		56.1944	-30.5679	43.3917				-39.3341	43.5193	231.857	16.0238		172.486	19.0962	46.3485
		-34.3972	-226.798	-5.11982	29.1295		314.566	62.419	25.5382				-5.0629	137.512	153.349	20.5823		170.707	15.939	33.6452				-26.0654	38.2669	-137.228	23.4735		121.039	9.38733	34.7337
		-39.0533	-97.8755	-95.8728	24.8075		252.074	3.41959	11.4948				-32.6187	200.062	-34.6279	31.7363		346.045	20.2968	36.9822				-32.1051	199.518	-34.6526	28.0481		140.738	49.094	42.7156
		-16.0142	-35.614	-104.446	27.7443		359.353	47.41	25.8295				-9.02291	-28.4405	-187.975	17.1292		283.989	59.9553	36.9099				-9.00975	-28.1556	-188.731	13.1871		90.6122	-45.7051	41.5786
		-10.6381	76.2429	136.134	24.7018		20.5286	58.4092	28.2538				-15.2572	-142.332	-51.2611	24.3337		97.0883	39.2152	14.4029				-15.3452	-141.764	-51.4493	18.4237		308.44	-70.581	23.655
		-36.0185	204.202	102.043	26.924		131.513	-22.079	24.7259				-16.4121	-179.824	0.180433	24.3337		164.68	75.4841	20.3327				-16.4474	-179.441	0.636398	18.4237		329.973	51.6985	31.1899
		-22.7489	236.434	70.5216	26.924		50.4367	19.3929	22.1364				-18.7119	86.1899	134.515	23.287		272.421	-46.3706	33.7811				-18.5638	85.9656	135.105	11.8455		254.124	32.5608	33.3451
		-7.05996	-18.8702	-190.405	22.2287		148.682	-56.3375	27.1502				-8.83631	3.97678	20.0699	24.7955		162.181	-68.4598	28.0938				-8.63258	3.85813	20.253	13.1667		346.247	-3.41012	28.6051
		-10.2438	44.2026	-207.793	19.517		319.08	-45.5679	24.4072				-14.721	-160.296	-144.634	20.1078		209.899	4.26266	33.4249				-14.8323	-159.649	-145.31	13.8072		114.414	5.96525	-57.2958
		-23.5245	-103.103	73.5229	25.8004		55.3108	-36.6316	26.3859				-38.3771	-111.77	192.212	11.9787		94.2423	16.7193	34.3398				-37.482	-110.677	195.04	8.72088		110.131	-33.0006	32.1256
		-8.20059	35.7638	-118.718	24.6782		139.627	18.7396	24.4893				-28.514	147.865	100.323	25.7854		242.675	-41.0517	31.497				-28.2241	147.546	100.685	22.6227		216.965	0.778224	31.9704
		-13.606	-155.339	-74.7475	29.5839		102.609	46.2999	29.7296				-14.7164	-63.6009	-68.3119	31.4383		322.618	-64.8776	32.797				-14.8419	-63.2988	-68.596	16.6553		95.1019	-36.6381	32.6979
		-22.0554	-187.052	130.029	20.0001		302.125	-23.11	21.9759				-6.64105	116.49	-181.211	25.265		149.361	14.4386	25.2213				-6.51342	116.244	-181.696	24.9072		274.228	-40.8573	53.3191
		-28.2197	-49.4986	-61.2755	27.7443		315.419	-10.6324	24.2989				-5.65686	-48.9426	-64.4849	31.84		154.829	51.129	28.5537				-5.69645	-48.7049	-64.7506	30.9171		348.053	59.4206	35.5948
		-14.6743	-91.7338	113.198	25.8004		327.823	-10.9914	21.2472				-37.7337	103.557	162.294	23.287		35.1383	30.8692	29.8885				-37.5978	103.329	162.81	11.8455		82.4096	-6.04363	27.6733
		-22.8237	8.70926	-221.282	19.517		330.704	21.4967	28.7597				-23.4558	86.0033	-49.2539	26.8495		318.215	-30.2672	35.4983				-23.1541	85.6984	-49.4055	27.4322		139.144	55.4023	44.1831
		-33.4161	-13.1878	-22.7977	24.3211		9.00767	-33.3587	28.7255				-11.6104	-136.523	120.454	30.3242		2.3949	15.7357	40.6051				-11.7119	-136.201	121.148	22.1948		134.728	20.9308	40.8663
		-21.781	68.7026	-33.3322	31.7625		0.489877	-24.7435	28.4718				-25.8163	142.45	178.845	20.5823		286.671	-15.7035	37.2165				-25.5391	142.082	179.501	15.0075		206.219	-61.5369	26.9858
		-38.5374	-68.9319	24.7889	26.2562		243.364	-11.3244	22.4874				-24.5627	-193.44	18.9225	30.5117		4.23013	-8.11277	40.1824				-24.7858	-192.916	19.3299	15.6673		171.121	-27.0173	33.1534
		-20.0458	210.942	-74.1911	27.0713		224.804	32.123	22.5357				-19.9346	-193.864	104.168	22.903		69.5952	-21.7793	32.0415				-20.2601	-193.313	104.639	15.9164		315.558	-7.95028	35.1015
		-10.6123	183.214	-13.5387	28.8313		5.87842	22.8866	31.4065				-5.35951	-92.337	-37.1537	28.4243		317.527	33.3277	25.5237				-5.471	-91.9531	-37.0768	13.1528		255.155	21.1736	35.3099
		-10.8579	-139.292	144.213	20.0001		131.382	17.3317	28.3211				-31.6152	-222.821	-5.68035	33.717		343.344	-71.3822	24.3365				-31.6752	-221.958	-5.70527	21.332		130.363	45.7828	42.8539
		-33.7744	219.791	72.705	26.924		208.439	63.4936	25.1143				-36.7811	-95.1766	-99.4341	31.4383		289.134	47.8603	33.64				-37.0746	-95.1135	-99.6472	16.6553		175.974	-16.0059	39.3873
		-14.4167	-24.6803	213.441	18.0187		15.6667	0.885522	21.0386				-39.871	-14.6775	225.452	17.5496		121.598	40.2944	38.9083				-39.7554	-14.2532	226.314	14.959		107.788	-2.07195	33.6836
		-18.8579	101.597	-123.058	20.9837		13.1324	-10.9576	23.7056				-15.6825	-34.4126	-108.708	31.84		175.791	-6.1234	30.2817				-16.2559	-34.9375	-111.232	30.9171		240.262	32.8403	43.8479
		-30.7908	-112.005	149.103	18.7446		205.925	-5.37484	20.3361				-10.3358	74.7112	139.608	23.287		96.0638	44.2682	34.8737				-10.1355	74.5188	140.118	11.8455		56.3654	-31.611	38.1439
		-28.581	20.3946	-205.841	19.517		120.916	-6.61268	14.0339				-35.9699	201.313	104.5	25.7854		242.586	-6.55613	23.5126				-35.5963	200.737	104.97	22.6227		170.707	15.9998	34.925
		-20.849	69.9046	95.8621	21.0073		112.964	-71.8363	19.8203				-22.4874	233.237	72.2944	28.6465		227.627	-12.3286	29.0524				-21.9338	232.686	72.8209	17.5992		345.972	20.4298	38.0397
		-13.9425	-119.639	-39.9964	25.1172		92.124	-37.5889	25.811				-7.20187	-18.7969	-195.789	17.1292		313.882	-2.42293	29.4615				-7.27569	-18.7166	-196.564	13.1871		284.023	60.2949	33.9977
		-15.3029	173.869	-120.569	25.0805		76.493	-74.8001	11.7284				-11.2011	43.6828	-213.773	18.5976		345.481	-51.9781	22.0929				-11.1285	43.7802	-214.6	10.2151		97.0264	39.3695	15.5399
		-21.7609	-40.7695	135.543	25.7986		117.905	46.8542	32.8917				-22.1405	-101.416	76.4782	24.5813		25.9653	12.3835	31.72				-22.2356	-101.014	77.1437	20.5477		17.3106	-11.5162	50.3669
		-9.76084	-77.545	-83.5775	24.8075		339.825	-24.6652	29.7419				-8.07398	35.8256	-122.222	28.4054		183.945	62.1005	17.752				-7.96424	35.7911	-122.77	23.4735		164.579	75.5343	20.6199
		-8.86584	-52.0955	-134.583	22.1967		45.0729	13.5579	28.4036				-12.6958	-152.566	-76.3053	27.0406		196.265	19.2876	36.9852				-12.8161	-152.111	-76.6651	18.3607		274.002	-46.1991	34.0099
		-11.9864	223.598	66.8324	26.924		231.053	-23.3602	27.2468				-20.8365	-184.968	132.31	27.517		230.814	-10.5839	34.2625				-21.0013	-184.355	132.981	21.7772		162.054	-68.6102	28.2907
		-28.0178	-81.7883	-56.0585	24.8075		25.5225	-33.2522	26.1759				-27.6432	-47.7195	-62.7764	31.84		210.67	-62.7032	18.4384				-27.5414	-47.607	-63.4509	30.9171		209.976	4.25606	36.8866
		-17.4356	4.34946	-15.4391	31.7625		227.479	-24.0461	28.5895				-13.5299	-90.7557	117.293	24.5813		32.1195	40.772	29.5221				-13.4992	-90.4508	118.131	20.5477		133.043	-17.4996	36.9447
		-6.54415	-85.8012	-80.3665	24.8075		304.975	27.563	35.4528				-23.6923	8.17978	-228.414	18.5976		76.3925	-24.6039	23.5355				-23.9978	8.39311	-229.568	10.2151		94.1588	16.8683	35.9639
		-6.41453	-148.69	-89.1477	29.5839		83.0123	-32.5623	27.0886				-32.9183	-12.9086	-23.0539	33.7961		250.103	21.384	35.7868				-32.6183	-12.9947	-23.1436	32.5156		242.634	-41.2697	32.2607
		-11.9467	27.9939	214.874	24.3289		144.989	-5.81208	16.3517				-20.9422	67.8686	-33.6154	33.4446		89.4588	-31.3162	34.5805				-20.8283	67.6797	-33.5438	34.5815		322.602	-65.0396	33.5665
		-13.2615	95.0559	-14.8362	24.9814		92.6503	36.2659	28.0432				-37.8844	-68.0188	25.7258	33.8552		85.6019	44.953	39.4467				-37.8365	-67.1972	26.3353	30.276		149.335	14.4684	26.9643
		-16.9022	-3.92583	-167.224	22.1967		210.263	-38.4766	20.1675				-20.4848	207.816	-75.1508	30.9948		273.757	30.5055	30.4089				-20.1103	207.298	-75.6849	21.8826		155.11	51.5519	33.6701
		-5.79241	157.04	-129.347	25.0805		133.634	12.0411	16.5294				-9.94637	180.51	-13.4903	26.2062		143.626	-0.823969	28.8154				-9.62329	179.972	-13.377	12.4562		97.1087	12.1112	53.1715
		-29.9872	-83.9541	-175.035	23.1756		135.347	59.7869	33.3219				-9.66374	-137.575	147.965	27.517		111.338	-10.9697	44.0775				-9.76686	-137.253	148.578	21.7772		35.1005	31.0095	31.4597
		-39.0356	-206.574	7.53272	24.0769		147.993	4.62055	22.1164				-31.433	217.609	76.2285	28.6465		209.491	-42.4831	35.0521				-30.778	217.146	76.737	17.5992		318.073	-30.5786	39.5164
		-8.87214	97.8976	-49.0247	24.9814		220.944	15.6647	21.9428				-14.6965	-24.6942	218.644	17.5496		283.064	-18.8735	34.7661				-14.7264	-24.5068	219.441	14.959		2.36336	15.8309	33.9622
		-21.9284	-70.1094	-66.4352	24.8075		30.6654	44.4539	20.8898				-18.807	100.362	-126.184	27.0773		91.7887	-30.599	34.7015				-18.5954	100.122	-126.68	22.8597		286.541	-15.8004	38.5262
		-17.1266	-88.3203	63.5719	26.2562		339.833	-20.524	37.7886				-29.5011	-110.616	153.453	17.3256		150.537	-35.5149	36.194				-29.5346	-110.363	154.161	13.7107		4.17265	-8.21571	43.2218
		-32.0101	-15.4223	186.75	18.0187		223.514	56.8909	20.7187				-29.077	18.963	-213.562	18.5976		307.082	-10.2059	38.763				-28.9894	18.8895	-214.392	10.2151		69.4947	-21.9069	33.2171
		-37.1578	19.7007	58.6546	27.0987		334.959	-64.5711	28.1499				-21.1253	69.2521	99.0923	27.0423		346.799	-36.6625	41.2087				-20.9397	69.0715	99.6532	20.2871		332.125	-16.7044	43.2824
		-36.3814	229.148	85.7639	26.924		126.74	49.8971	29.1105				-13.7694	-116.657	-40.4903	28.4243		131.794	52.6654	31.1205				-13.7352	-116.509	-40.6533	13.1528		317.498	33.4632	26.2255
		-16.1303	-176.946	33.4639	26.0609		344.615	-6.99157	14.3757				-14.7082	170.899	-124.238	14.8863		251.626	-67.6262	23.0988				-14.2941	170.395	-124.757	14.8046		343.235	-71.5663	25.0538
		-39.8148	-86.2873	50.8378	26.2562		17.2249	69.4562	16.6664				-21.4541	-40.509	140.131	29.9628		299.953	41.6628	36.3079				-21.3933	-40.346	140.883	13.0926		289.095	48.0767	34.0136
		-26.9484	122.375	-122.574	20.9837		61.7942	33.0755	23.6597				-10.0097	-75.5641	-86.1739	31.4383		332.589	45.5457	37.1294				-10.0815	-75.2223	-87.3149	16.6553		121.519	40.6136	39.7613
		-29.2031	-160.017	84.8968	24.1602		112.98	-42.3057	28.2721				-8.92417	-50.4821	-138.598	25.5343		170.742	26.8912	29.8388				-9.11968	-49.9312	-139.137	20.5046		175.768	-6.22089	34.6386
		-30.3774	-231.737	-47.3255	24.9032		69.5118	-40.1874	30.6327				-11.6121	220.019	69.1319	28.6465		252.048	-65.419	19.6581				-11.2677	219.32	69.5364	17.5992		95.9777	44.4085	35.1747
		-31.308	128.439	4.84548	24.9814		9.44	2.97272	17.9681				-26.8314	-80.1944	-57.4911	31.4383		110.802	19.958	39.9337				-26.8352	-79.8787	-57.8926	16.6553		242.578	-6.69553	27.613
		-14.7242	-222.988	-70.9936	24.9032		9.2983	7.1073	17.3635				-17.11	4.36979	-16.0409	33.7961		107.234	36.1353	44.1941				-16.9881	4.33687	-16.0663	32.5156		227.61	-12.526	32.9373
		-35.929	142.282	-119.154	25.0805		314.046	-9.20547	26.6937				-5.7559	-85.4075	-81.0509	31.4383		38.7811	-63.9875	16.9706				-5.90711	-85.1395	-81.3408	16.6553		313.863	-2.33304	29.303
		-5.06701	-52.5233	140.15	25.7986		180.543	24.0408	22.1764				-6.2655	-146.23	-91.3618	27.0406		128.707	-5.55008	36.5136				-6.51838	-145.904	-91.8453	18.3607		345.387	-52.1951	22.7206
		-11.7671	-114.3	-170.044	23.1756		350.066	30.3089	29.9146				-12.9245	28.0024	220.84	22.1529		2.70076	5.94244	41.92				-12.9681	28.0952	221.585	16.0238		25.9368	12.5186	37.3269
		-25.6913	44.4646	-94.0248	26.2201		311.299	12.6052	21.1458				-12.0965	93.7367	-15.1402	26.8495		357.028	20.4692	39.3796				-11.9928	93.3069	-15.2916	27.4322		183.651	62.3534	18.4285
		-35.7627	-141.74	7.25781	26.0609		283.002	67.1133	19.3783				-16.7062	-3.71405	-172.413	25.5343		29.5332	15.416	39.7902				-16.7389	-3.51379	-173.099	20.5046		196.27	19.3654	38.0415
		-27.0691	196.152	-50.321	28.8313		318.67	26.5639	36.9028				-7.11842	154.305	-131.953	14.8863		218.202	5.25451	21.9547				-6.98554	153.827	-132.295	14.8046		230.839	-10.7768	36.4296
		-33.4639	110.991	-171.098	21.0197		86.8159	-47.6275	22.8002				-29.8428	-82.4117	-179.328	23.1604		169.053	-60.0654	29.1482				-29.8657	-82.0148	-180.232	16.9602		210.642	-63.2426	22.2892
		-38.2541	-152.056	-42.1865	28.768		285.477	-23.804	20.4193				-36.8136	-203.219	7.7013	30.5117		63.1075	-11.1071	31.508				-36.858	-202.497	7.92278	15.6673		32.1161	40.9165	29.8683
		-39.1956	-141.749	14.6707	26.0609		197.954	-7.37517	19.7091				-8.28065	96.0539	-50.3638	26.8495		355.039	-43.5957	37.5893				-8.09396	95.8776	-50.5101	27.4322		76.2465	-24.7403	33.1446
		-22.5106	44.3052	222.209	24.3289		74.0808	-15.334	21.0036				-21.1714	-68.8239	-67.8314	31.4383		343.305	-35.7788	34.6965				-21.1469	-68.5266	-68.2582	16.6553		250.061	21.5205	36.5827
		-25.8967	10.1034	167.227	27.5157		267.374	-42.0631	37.5355				-16.2012	-86.9317	65.9819	24.5813		302.714	-20.5542	35.5443				-16.3087	-86.6545	66.6451	20.5477		89.3439	-31.5135	35.7078
		-22.8164	-43.7518	-168.013	22.1967		83.3372	6.87468	19.716				-32.3741	-15.6076	192.376	17.5496		16.2914	36.6327	25.7147				-32.3471	-15.4552	193.138	14.959		85.5185	45.1013	39.4557
		-27.8211	90.2715	-163.212	21.0197		3.20362	-12.6163	37.2945				-36.1206	20.1973	60.801	32.4425		293.358	13.3904	29.1608				-35.8697	20.1962	61.2349	22.2872		273.741	30.727	33.1256
		-15.6065	-145.207	-143.841	25.3955		91.7543	56.5142	25.5137				-37.5829	224.798	88.0516	28.6465		168.054	-9.08885	39.3928				-37.0661	224.161	88.4412	17.5992		143.537	-0.877207	29.3383
		-16.0366	-187.835	-138.192	25.3955		212.199	39.6041	31.16				-14.8551	-174.747	34.5346	26.5463		99.1927	6.28761	39.499				-14.9017	-174.261	34.8743	21.4129		277.513	11.3269	40.5209
		-27.9301	105.031	130.582	24.7018		23.0615	8.72669	44.5352				-38.2319	-85.5949	52.7528	33.8552		177.601	49.2735	33.118				-38.0539	-85.387	53.2018	30.276		111.253	-11.0428	46.2582
		-31.3137	-132.95	-169.012	25.3955		97.5141	-45.6255	29.9962				-27.4879	120.499	-126.624	27.0773		112.273	14.7734	33.6355				-27.2376	120.174	-127.113	22.8597		209.445	-42.8825	35.6361
		-14.9233	126.081	101.643	20.4336		47.7946	71.87	31.0318				-27.8092	-157.384	87.0408	30.3242		6.16895	-38.3185	33.9236				-27.9186	-156.925	87.6171	22.1948		282.983	-18.989	39.475
		-7.77174	-105.451	32.7269	26.2562		29.4177	40.4483	18.5322				-29.9737	-228.829	-48.2733	24.9549		300.203	-7.81996	37.4446				-29.7313	-228.024	-48.3741	15.8855		91.6851	-30.8103	36.3907
		-19.5717	4.56733	132.851	27.5157		339.931	-53.3717	24.878				-31.3269	126.66	5.14868	26.1674		191.372	-10.1148	39.334				-31.0464	126.256	5.2691	29.1222		149.618	-35.6163	36.2484
		-38.2758	119.603	-169.043	21.0197		295.887	-31.9791	24.3123				-13.7872	-219.741	-72.3965	24.9549		250.291	-2.22644	26.4592				-13.8513	-219.005	-72.9192	15.8855		306.989	-10.2822	41.8353
		-29.713	116.496	-175.835	21.0197		53.3505	4.65708	19.7957				-35.9042	140.286	-122.153	14.8863		60.6508	75.331	24.6261				-35.5563	139.922	-122.605	14.8046		346.731	-36.8848	41.1252
		-7.55051	43.7288	-97.3085	26.2201		116.588	-0.61196	24.4016				-5.17773	-51.9595	143.905	29.9628		73.056	-34.6656	45.3294				-5.13442	-51.8356	144.673	13.0926		131.851	52.8765	29.4973
		-11.8484	-79.3969	-5.68802	25.1172		2.67273	-26.9117	31.9982				-11.9539	-112.323	-174.342	23.1604		90.0648	-19.7487	35.3642				-12.223	-111.843	-175.203	16.9602		251.505	-67.8349	30.2615
		-18.8102	204.326	-103.919	27.0713		198.018	25.6269	31.193				-25.5941	43.5752	-96.727	21.028		116.564	23.3675	38.0673				-25.5335	43.5273	-97.2015	20.7897		300.033	41.9133	36.9271
		-10.5838	188.836	80.2493	26.2159		261.014	65.0786	23.6285				-33.3473	-139.207	7.35203	26.5463		186.726	5.76019	41.3345				-33.162	-138.722	7.54237	21.4129		332.562	45.7244	37.9553
		-6.32369	69.6303	-5.44389	31.7625		354.473	35.7973	30.1925				-26.9491	193.332	-50.496	26.2062		341.535	-31.4009	32.6603				-26.5439	192.806	-50.5601	12.4562		170.739	26.9645	30.5859
		-25.5927	0.911948	-39.1356	24.3211		150.228	-10.9557	19.8064				-34.0637	109.863	-175.515	25.265		311.171	44.238	26.2198				-33.9008	109.642	-176.068	24.9072		252.021	-65.2082	25.2437
		-26.7317	-74.3316	-202.573	23.1756		126.422	41.1514	38.9681				-36.2671	-149.574	-43.1675	24.3337		226.494	7.81502	30.648				-36.1949	-149.253	-43.3377	18.4237		110.727	20.1553	41.5071
		-23.5004	-48.5781	184.727	18.0187		252.215	-19.2875	30.7611				-36.5546	-139.826	14.8398	26.5463		211.486	-15.2201	43.3827				-36.4185	-139.438	15.3084	21.4129		105.417	37.6562	38.1415
		-37.0325	36.1843	-100.597	26.2201		173.555	-28.0971	31.8969				-24.0744	43.1583	227.506	22.1529		353.163	4.71052	40.3277				-24.1308	43.1294	228.221	16.0238		38.7024	-64.2289	17.3546
		-32.9469	-22.2943	-220.076	22.2287		321.258	9.23818	19.4511				-25.7778	9.6944	172.406	26.9926		215.76	51.079	6.36013				-25.7428	9.70528	173.173	22.2135		128.618	-5.62746	39.8639
		-22.5479	121.466	153.86	24.7018		255.303	-29.4118	24.8515				-22.4385	-43.1668	-173.639	25.5343		126.443	-68.9197	33.4321				-22.4249	-42.8771	-174.575	20.5046		2.67898	5.98602	-57.2958
		-16.3582	132.839	-14.5974	24.9814		212.77	-11.0189	24.1162				-28.0421	89.0573	-167.609	25.265		252.965	-33.8745	31.6365				-27.8109	88.8664	-168.177	24.9072		357.327	21.1326	42.7895
		-16.304	19.2541	-195.297	19.517		343.648	3.02873	14.6949				-14.3916	-143.1	-150.372	20.1078		257.742	6.67377	31.8028				-14.4439	-142.582	-151.286	13.8072		29.4739	15.5126	41.726
		-14.4715	202.855	58.2691	25.8429		56.6171	-23.1322	28.1732				-13.4418	-181.182	-143.366	20.1078		119.69	-1.18238	35.8176				-13.5823	-180.268	-144.162	13.8072		218.249	5.22695	24.2426
		-31.1011	57.1804	-127.353	24.6782		177.761	1.16128	15.839				-28.3318	103.257	134.997	23.287		140.055	-37.9204	27.8854				-28.1829	103.026	135.507	11.8455		169.832	-61.6127	32.7525
		-18.0163	195.262	-40.646	28.8313		49.169	-1.56585	9.24856				-29.9799	-130.238	-173.062	20.1078		33.1286	37.2565	29.8279				-30.0202	-129.508	-173.994	13.8072		294.478	18.0931	39.923
		-30.4726	103.91	-142.78	20.9837		299.028	34.5322	34.9864				-15.2732	124.541	104.916	26.1814		328.451	-35.2849	29.7274				-15.0812	124.289	105.406	21.9262		63.0579	-11.2001	32.4457
		-28.7073	252.652	44.9966	24.8813		222.438	-25.6512	25.9901				-6.9267	-103.029	34.1664	33.8552		106.362	-1.03743	23.5065				-7.07977	-102.633	34.4527	30.276		354.979	-43.843	37.4204
		-28.1988	18.3297	-13.6206	31.7625		152.02	-38.8134	27.5133				-19.0158	4.12814	137.238	29.9628		46.4607	21.4527	40.4684				-19.0468	4.28275	137.948	13.0926		343.26	-35.7663	37.2318
		-26.8724	-181.1	127.215	20.0001		38.3784	-16.3211	38.248				-38.3083	117.782	-174.133	25.265		310.434	17.4541	46.5461				-38.0507	117.624	-174.774	24.9072		302.581	-20.6729	36.8857
		-19.023	-39.9348	-137.492	22.1967		135.34	15.5895	26.3194				-30.5075	114.907	-180.874	25.265		219.673	-78.1438	28.8461				-30.3006	114.687	-181.397	24.9072		16.2549	36.8027	26.1269
		-11.9338	163.488	-56.6363	28.8013		147.683	-14.3489	20.6053				-7.44494	43.418	-99.8567	21.028		112.458	51.5554	34.1602				-7.35232	43.3276	-100.389	20.7897		293.367	13.503	31.2676
		-8.80206	37.2188	-75.2469	26.2201		116.316	-27.0898	39.1602				-11.4611	-78.1125	-5.39421	28.4243		325.924	-36.1791	27.1087				-11.6665	-77.777	-5.44328	13.1528		167.977	-9.2014	41.6344
		-21.4666	56.7413	-39.6144	31.7625		195.827	11.3563	20.2138				-19.0513	199.493	-105.525	29.9476		142.939	-9.55273	31.706				-19.8035	199.368	-106.608	19.088		98.9773	6.53154	44.513
		-22.4253	155.412	98.2996	26.2159		355.81	25.2575	31.4401				-10.8819	186.496	82.2774	25.7854		128.837	-49.0442	27.0825				-10.5944	185.987	82.6941	22.6227		177.566	49.417	32.014
		-33.4857	-190.604	-105.72	29.5839		93.6427	14.4557	25.9165				-6.17616	68.4919	-5.14607	33.4446		326.259	11.8862	24.6533				-6.0624	68.2152	-4.86692	34.5815		112.132	14.9204	35.1518
		-20.4247	-179.848	82.3661	24.1602		198.028	-51.1727	23.3271				-23.5294	1.00183	-39.8919	33.7961		228.165	-59.4831	26.164				-23.3823	1.04387	-40.0337	32.5156		6.32168	-38.6433	34.3301
		-7.93396	-205.982	-2.08699	29.1295		0.0750631	-55.0776	26.133				-27.2855	-72.5013	-208.354	23.1604		166.393	58.7752	34.1457				-27.0026	-72.2116	-210.168	16.9602		300.122	-7.84313	40.58
		-25.21	-30.4174	-123.226	22.1967		349.789	-41.5374	25.4858				-23.1088	-48.2931	189.75	17.5496		131.697	-56.1546	30.9796				-23.0888	-48.1206	190.594	14.959		191.291	-10.2986	44.337
		-28.6268	-142.493	29.839	26.0609		160.589	47.2893	24.924				-36.7323	34.8429	-103.198	21.028		52.0412	-77.2798	18.1929				-36.4557	34.6826	-103.649	22.2209		250.343	-2.3005	28.8286
		-35.9595	-28.0073	-191.997	22.2287		189.988	37.7721	27.0915				-32.3166	-23.3435	-228.03	17.1292		88.9989	44.1207	38.1889				-31.8959	-23.0886	-229.275	13.1871		60.6938	75.3873	26.4606
		-5.27618	-66.7009	-208.891	23.1756		299.294	31.3531	41.3847				-22.6116	119.364	157.86	23.287		254.437	-50.8068	27.1125				-22.5249	119.144	158.403	11.8455		72.9067	-34.851	47.4362
		-24.5043	-87.3225	-24.2139	25.1172		0.0840856	9.48594	22.1436				-16.0062	129.982	-14.3276	26.8495		310.505	64.029	25.116				-15.759	129.603	-14.2356	27.4322		89.9785	-19.8472	36.7815
		-14.9729	-179.469	100.663	24.1602		80.2264	24.5671	32.493				-16.7392	19.2875	-201.888	18.5976		177.495	-6.73498	36.2231				-16.4433	19.635	-203.578	10.2151		116.531	23.4895	39.2839
		-15.0891	20.1126	-80.6538	26.2201		271.084	0.806505	19.7164				-14.5079	200.078	60.455	26.6664		212.462	-5.86657	44.6256				-14.2867	199.39	60.9061	18.9602		186.729	5.75523	43.2188
		-26.9881	233.962	33.8294	24.8813		13.0885	-29.4732	29.8791				-30.3425	56.33	-131.249	28.4054		307.212	23.1405	37.5656				-30.1135	56.1972	-131.803	23.4735		341.478	-31.5002	32.6354
		-36.1608	72.9848	-175.064	21.0197		349.304	-9.72422	26.6407				-17.9816	192.434	-41.2524	26.2062		233.227	-28.2674	36.89				-17.5992	191.941	-41.4199	12.4562		311.055	44.4052	27.5712
		-18.2555	106.036	-106.049	26.6193		323.784	63.5993	18.4051				-39.9769	-16.4794	-179.538	17.1292		158.694	56.796	39.1316				-39.9532	-16.1956	-180.41	13.1871		226.504	7.79165	32.8069
		-30.9916	36.6994	-203.45	19.517		270.226	-55.3663	19.0222				-31.2295	102.369	-146.919	27.0773		326.649	46.1786	41.8383				-30.988	102.061	-147.31	22.8597		211.492	-15.4474	46.4315
		-6.94614	-213.952	90.7381	21.7829		35.5255	12.2426	23.5805				-27.6978	250.05	45.7093	25.7957		9.41936	-7.34347	35.9823				-27.1503	249.288	46.0486	12.9764		353.094	4.72319	44.1164
		-12.5742	-121.152	-120.583	23.0681		223.627	-1.46512	9.34982				-27.4281	18.5071	-16.0165	33.4446		137.43	19.349	40.5703				-27.2717	18.3431	-16.0931	34.5815		215.731	51.235	7.83121
		-19.1249	-5.43264	218.454	18.0187		224.787	-3.41571	17.0922				-25.8052	-178.673	129.958	27.517		303.453	-29.0129	32.3398				-25.892	-178.272	130.61	21.7772		126.347	-69.0109	33.904
		-23.0699	-54.5758	147.737	25.7986		291.886	-47.0087	21.528				-18.5416	-38.544	-142.215	25.5343		315.101	63.6279	32.2927				-18.5495	-38.3999	-142.847	20.5046		252.874	-34.3159	33.4977
		-5.45474	207.994	84.043	26.924		221.641	-16.6557	24.2569				-12.2165	161.126	-57.9082	29.9476		210.221	57.3405	25.6994				-11.9395	160.643	-58.1091	19.088		40.3908	23.3865	41.5379
		-26.5962	-170.088	62.1081	26.0609		302.215	-20.779	22.2523				-8.73137	36.297	-77.8479	21.028		252.758	3.65858	21.7059				-8.68333	36.3357	-78.0576	20.7897		257.884	6.91231	33.743
		-24.2039	-69.5714	88.1474	25.8004		55.7482	41.3492	19.7448				-21.0222	55.4148	-40.9999	33.4446		359.427	48.5902	26.6433				-21.6248	53.6066	-42.5001	34.5815		119.606	-1.23462	43.2747
		-14.6984	17.6495	58.9366	27.0987		98.5589	-32.6187	28.4815				-22.1057	153.513	101.019	25.7854		20.6799	59.8675	30.6949				-21.795	153.106	101.465	22.6227		140.022	-38.1418	31.3234
		-23.4188	-189.978	24.2879	26.0609		100.827	15.2864	20.9308				-31.4979	-187.476	-107.669	27.0406		133.138	-24.0073	33.2347				-31.5649	-186.961	-108.274	18.3607		33.1062	37.4368	31.4848
		-12.3747	107.188	199.116	18.3709		144.161	19.1151	22.0356				-19.1461	-177.981	84.2465	30.3242		50.9899	20.2366	31.2502				-19.3427	-177.492	84.7342	22.1948		328.303	-35.5064	32.9554
		-30.8901	192.233	-62.5225	28.8013		220.192	39.1606	33.9061				-6.44711	-202.709	-2.23463	33.717		148.865	-57.3032	24.3641				-6.69957	-202.163	-1.93071	21.332		106.285	-1.03153	25.4816
		-5.73738	154.389	-42.7671	28.8313		305.133	-18.0791	29.1742				-24.5034	-29.8386	-127.735	25.5343		319.257	-46.6762	30.7635				-24.4767	-29.7255	-128.476	20.5046		0.83582	-23.0611	50.8612
		-8.75457	-139.008	-43.2233	28.768		47.3214	-1.03348	13.7467				-26.5482	-140.632	29.8975	26.5463		14.6572	3.47489	41.4498				-26.6284	-140.446	30.4095	21.4129		46.5408	21.7385	41.6771
		-20.4273	165.252	11.6465	25.8429		205.088	-3.84646	16.3782				-35.8006	-28.8809	-199.275	17.1292		54.2131	-40.3219	31.2209				-35.84	-28.6985	-200.255	13.1871		310.375	17.5744	37.8161
		-29.2221	198.551	-88.8994	28.8013		66.9155	-22.9515	23.1116				-23.2811	-86.8298	-24.276	28.4243		139.652	19.0643	38.5883				-23.2286	-86.4283	-24.1671	13.1528		219.472	-78.2846	29.1479
		-11.2957	-146.515	139.784	20.0001		247.849	-21.5805	23.6768				-14.1258	-177.199	102.831	30.3242		164.432	49.4573	26.5282				-14.2713	-176.77	103.383	22.1948		112.402	51.776	33.2109
		-31.7795	-9.74869	136.01	25.9504		137.315	16.969	33.0412				-14.2469	19.5762	-83.2684	21.028		103.216	47.8927	38.2212				-14.1398	19.5845	-83.5549	20.7897		325.894	-36.83	29.3354
		-37.8333	186.634	-127.161	25.0805		63.1762	39.718	35.7626				-26.1332	230.082	34.7407	25.7957		302.498	-24.1085	27.5988				-25.6577	229.405	34.8623	12.9764		142.874	-9.63866	33.8622
		-7.00839	-3.23321	-157.66	22.1967		57.3438	59.7163	34.4724				-36.022	72.0343	-180.416	25.265		315.503	-11.2969	38.8927				-35.934	71.9288	-181.104	24.9072		128.658	-49.2248	27.3854
		-15.2121	161.683	142.157	22.3548		105.622	33.1321	33.56				-18.7432	103.436	-108.558	29.658		327.929	-11.3894	33.1645				-18.6863	102.971	-109.064	24.0551		326.154	12.028	29.3206
		-11.4895	-184.349	-67.2922	29.5839		170.957	-15.3027	19.0519				-39.2343	139.466	-0.0886054	31.7363		330.802	22.2864	36.6042				-39.0585	139.112	0.0327583	28.0481		228.204	-59.7343	33.0341
		-13.9039	65.7264	58.7205	27.0987		193.025	-24.9076	35.825				-31.4573	34.8104	-210.543	18.5976		6.89411	-36.2705	38.7907				-31.3581	34.8985	-211.537	10.2151		166.381	58.8575	34.9484
		-27.984	-121.069	-159.199	23.1756		280.353	-53.0559	28.08				-11.1761	-119.05	-123.96	19.9835		0.835298	-25.5675	37.9172				-11.4167	-118.695	-124.659	10.8352		131.646	-56.2953	31.4225
		-39.6269	-173.685	-1.63215	28.768		152.798	11.1092	14.2129				-18.9459	-5.3596	223.939	17.5496		243.821	-11.7015	35.0666				-18.9167	-5.24629	224.8	14.959		51.9985	-77.3404	19.1161
		-5.70613	191.78	-112.582	25.0805		34.4108	80.3941	19.0516				-22.5297	-54.5214	152.424	29.9628		225.28	32.9296	29.5794				-22.429	-54.39	153.217	13.0926		88.7364	44.2329	38.5369
		-33.732	148.736	-39.677	26.5694		17.849	-43.1794	29.3439				-5.50813	205.438	85.9533	28.6465		157.185	26.4451	41.7716				-5.15865	204.811	86.2301	17.5992		254.378	-51.0791	21.9049
		-32.3253	-125.338	-150.338	23.0681		107.6	26.5352	22.4109				-25.1779	-167.914	63.7109	26.5463		6.15758	23.5133	40.4701				-25.3532	-167.454	64.2469	21.4129		310.53	64.1534	26.3376
		-28.0587	-13.5579	-128.139	22.1967		46.4914	-64.2226	16.9606				-22.8563	-69.1224	91.4007	24.5813		131.572	17.5277	34.4409				-22.7958	-68.913	91.9881	20.5477		177.482	-6.85259	39.8486
		-27.0562	46.3811	130.691	27.5157		30.4093	24.039	26.6403				-13.508	17.3704	61.99	32.4425		208.038	64.2045	22.7151				-13.3034	17.2314	62.7732	22.2872		212.543	-6.00904	47.9082
		-10.2513	-65.1994	0.0823987	25.1172		326.302	-65.5255	17.1242				-21.3454	-188.147	24.23	26.5463		36.0127	-43.6395	-57.2958				-21.5051	-187.576	24.5508	21.4129		300.021	-50.1437	44.0529
		-18.3025	124.622	118.809	20.4336		237.912	20.2461	24.2332				-12.7631	106.157	204.343	19.7796		61.7275	-2.78959	19.1816				-10.7473	106.173	205.571	9.524		307.197	23.2738	39.3066
		-18.9705	-136.556	64.6531	26.0609		5.56612	-54.4017	31.1664				-30.7824	189.318	-63.1992	29.9476		15.8963	0.821704	23.5804				-30.4364	188.823	-63.3177	19.088		233.396	-28.4935	38.6528
		-25.2794	60.2658	41.8097	27.0987		152.659	44.7087	22.4301				-7.45352	-136.927	-44.7471	24.3337		13.4331	-11.4202	50.493				-7.68048	-136.69	-44.8711	18.4237		158.506	56.9065	39.8233
		-35.1729	112.447	89.6651	20.4336		133.655	-11.145	25.0169				-19.5988	163.11	12.4686	26.6664		206.63	-5.72952	-57.2958				-19.1408	162.531	12.8056	18.9602		326.615	46.3677	37.3177
		-13.3444	-33.6937	-68.7687	27.7443		188.895	85.7774	27.172				-30.3827	195.063	-90.6888	29.9476		120.854	-6.78598	34.5702				-30.0705	194.505	-91.0486	19.088		9.36953	-7.42163	38.7007
		-16.2499	-21.5252	72.6731	25.4089		331.979	-30.3487	26.7686				-10.9151	-145.548	143.646	27.517		113.241	-72.8445	24.3625				-11.1433	-145.423	144.405	21.7772		137.245	19.8118	40.9723
		-24.3005	52.5977	16.0161	27.0987		127.895	-17.1085	21.9256				-31.7256	-9.75504	140.088	25.2335		92.5369	-38.8375	30.8618				-31.6674	-9.70094	140.729	24.4436		303.344	-29.2105	33.9258
		-15.3486	-47.5836	184.212	18.0187		16.759	-13.7866	30.8085				-39.2597	176.268	-136.851	14.8863		77.9909	-75.6736	6.41432				-38.8453	174.388	-137.585	14.8046		315.096	63.8504	33.0421
		-14.1087	-57.8017	203.801	18.0187		181.552	14.0006	22.8921				-7.2359	-3.13224	-162.353	25.5343		119.372	50.0649	33.131				-7.29774	-3.05718	-162.921	20.5046		210.241	57.5573	35.5069
		-27.2145	13.2799	-202.034	19.517		137.02	-70.9722	15.3949				-16.3543	159.268	146.109	20.5823		340.666	-29.5589	39.1754				-16.1529	158.944	146.568	15.0075		252.683	3.70244	23.7309
		-39.7525	137.554	41.492	25.8429		29.3916	-20.2978	41.293				-10.3426	-181.065	-68.6299	27.0406		231.688	-24.1036	37.4605				-10.5364	-180.637	-68.8714	18.3607		359.36	48.7704	26.9769
		-18.4823	53.7153	-127.231	24.6782		22.7103	-53.0192	30.2474				-14.0467	64.0066	60.771	32.4425		26.0804	-34.0938	30.9056				-13.9234	63.7164	61.0463	22.2872		20.6351	60.0274	31.158
		-10.3868	204.181	-22.8553	29.8172		265.066	-1.38094	24.1065				-26.6014	-118.518	-163.252	19.9835		114.676	13.2201	33.9678				-26.591	-117.883	-164.113	10.8352		133.104	-24.2004	34.3146
		-24.1947	-245.133	22.7155	24.0769		179.567	-57.2065	31.6687				-37.8714	-171.266	-0.884369	24.3337		228.405	-24.7038	34.1784				-37.9632	-170.864	-0.580807	18.4237		50.912	20.3532	32.8327
		-35.7738	106.133	-37.9827	24.9814		330.156	-26.2351	24.2315				-9.51015	190.031	-116.742	14.8863		305.37	28.3402	35.4787				-9.40685	189.579	-117.513	14.8046		148.708	-57.5068	24.7961
		-24.121	-68.1714	-82.3907	24.8075		294.521	50.3443	31.0069				-33.0184	145.5	-40.2324	31.7363		171.654	-32.5466	40.4385				-32.6137	145.061	-40.2577	28.0481		319.243	-46.9346	30.7947
		-26.8129	-48.6009	0.175329	24.3211		29.1642	25.6873	26.2423				-31.3447	-123.65	-153.918	19.9835		83.9274	-33.3684	37.3628				-31.3362	-123.069	-154.602	10.8352		14.6338	3.45212	-57.2958
		-12.2706	155.783	73.6186	26.2159		11.8384	40.731	21.5385				-28.4343	-13.8654	-132.152	25.5343		145.183	-6.04217	30.3928				-28.431	-13.7936	-132.701	20.5046		54.1539	-40.578	31.9313
		-25.6539	92.0442	31.0155	25.8775		128.687	-69.2846	20.6595				-27.4699	45.663	135.22	26.9926		2.35832	-5.42322	42.1541				-27.4381	45.6906	136.074	22.2135		139.585	19.1276	38.8961
		-31.0116	-201.853	82.251	21.7829		23.4675	28.451	22.1507				-11.2316	-64.1733	-0.387308	28.4243		92.8453	37.2727	38.8685				-11.4427	-63.7823	-0.530356	13.1528		164.924	49.9082	25.4929
		-32.21	-21.0163	-123.881	22.1967		118.585	3.1707	22.2399				-18.8777	123.207	122.124	26.1814		210.189	-39.017	24.5838				-18.6706	122.948	122.613	21.9262		103.175	48.1107	37.3455
		-20.607	11.082	45.6949	27.0987		263.281	19.7054	19.2645				-17.3614	-134.326	66.4845	30.3242		133.783	12.2393	31.8083				-17.4153	-133.892	67.1185	22.1948		221.196	-59.0247	33.636
		-21.6692	-136.148	129.809	20.0001		344.761	11.7168	25.0868				-25.1608	58.3317	43.2537	32.4425		148.171	4.6966	38.0226				-25.0453	58.1046	43.6704	22.2872		302.358	-24.2957	28.0417
		-22.9867	-88.5401	-57.2804	24.8075		102.674	4.10898	18.6995				-36.4051	110.58	92.7998	26.1814		221.304	15.8988	29.7711				-36.0626	110.537	92.9051	21.9262		315.454	-11.451	40.6018
		-28.0063	-44.9676	192.501	18.0187		105.835	9.74561	23.992				-13.1681	-32.7439	-70.3591	31.84		31.0166	45.4134	25.3204				-13.2389	-32.6187	-70.6318	30.9171		327.836	-11.4994	34.8109
		-18.5195	-62.7545	-173.257	23.1756		197.853	1.0837	14.2983				-15.809	-21.0964	75.1919	34.9977		59.6639	44.9101	32.1626				-15.6991	-21.0888	75.897	26.0224		330.685	22.4818	37.6757
		-37.0305	-15.809	-139.624	22.1967		243.972	20.4902	21.2224				-24.7903	52.3569	16.1977	32.4425		340.272	-21.5691	38.5332				-24.7029	52.511	16.484	22.2872		7.02779	-36.5844	39.009
		-16.9615	-146.287	79.734	24.1602		104.254	44.4219	31.2476				-14.9376	-47.5001	189.567	17.5496		221.945	59.6407	22.0029				-14.9099	-47.3295	190.524	14.959		243.897	-11.9405	39.4545
		-6.91741	-109.557	139.471	18.7446		95.8295	73.0172	13.5125				-14.0209	-57.6445	209.79	17.5496		335.238	-65.4345	21.7443				-14.0424	-57.464	210.704	14.959		225.548	33.024	30.3036
		-26.0651	-56.7978	-172.943	22.2287		240.054	12.324	13.3132				-27.3489	12.8437	-208.41	18.5976		127.35	53.8645	33.7349				-27.163	12.8793	-209.146	10.2151		157.177	26.5387	42.2237
		-22.6628	61.1497	49.5836	27.0987		56.98	14.7487	27.8878				-39.3214	135.876	42.3104	26.1674		344.677	-7.39535	27.982				-38.9591	135.615	42.513	29.1222		6.18676	23.68	43.2286
		-23.526	194.301	88.7559	26.2159		0.769338	30.8456	28.8386				-17.9758	52.8856	-130.856	28.4054		17.0174	70.6747	18.288				-17.788	52.7602	-131.382	23.4735		131.476	17.6061	33.7735
		-14.354	154.245	-81.3059	28.8013		340.696	-72.1319	14.0585				-10.2968	201.143	-23.241	26.2062		38.0601	-27.9502	49.6088				-9.82826	200.576	-23.2656	12.4562		207.945	64.3119	23.3356
		-30.9895	-111.959	-49.287	25.1172		292.862	-78.534	36.0695				-39.9134	109.34	-34.9682	26.8495		61.7911	33.8138	28.9343				-39.5873	108.882	-34.923	27.4322		61.727	-2.79894	20.3732
		-30.4712	-39.693	-172.62	22.2287		65.0752	41.8591	24.3935				-21.6793	-242.265	23.3406	30.5117		113.365	-43.3298	27.8301				-21.787	-241.55	23.4613	15.6673		15.7816	0.683462	37.9289
		-16.2463	59.5896	-142.709	24.6782		79.4408	22.4903	23.0138				-35.3879	103.474	-38.5948	26.8495		258.389	43.3851	31.2657				-35.0409	103.121	-38.6893	27.4322		13.4609	-11.5748	40.2259
		-16.1221	-28.7263	-196.407	22.2287		311.27	-19.7064	31.0083				-22.7134	-66.6287	-84.6294	31.4383		9.9193	2.85628	35.2701				-22.8367	-66.3985	-85.1729	16.6553		206.732	-5.91268	-57.2958
		-8.73276	-11.2498	54.9751	26.1517		311.556	7.3049	22.1073				-26.0926	-47.8245	1.6944	33.7961		8.97199	6.50919	43.5373				-25.8682	-47.6483	1.84218	32.5156		120.77	-6.85052	37.5206
		-5.37875	-48.7744	6.37994	26.1517		306.804	35.1225	26.4365				-12.2488	153.983	75.856	25.7854		314.113	-9.88466	37.9314				-12.0897	153.556	76.2933	22.6227		112.952	-72.9523	24.1278
		-16.5818	-183.487	-73.7285	29.5839		195.446	-38.8439	21.4582				-25.2631	91.3861	32.7	26.1674		350.111	31.1625	38.9542				-25.121	91.2418	33.0932	29.1222		92.4206	-39.0133	32.1178
		-38.8498	51.8918	30.4875	27.0987		261.399	8.71792	24.6383				-29.4137	-198.934	84.2344	22.903		311.599	12.9579	38.8096				-29.6384	-198.41	84.6932	15.9164		209.072	70.9031	23.039
		-27.0202	-149.744	-140.656	25.3955		351.087	-23.0191	18.7363				-32.0046	-20.9879	-128.29	25.5343		281.316	69.4684	25.0296				-31.929	-21.1142	-129.21	20.5046		77.9455	-75.7449	6.58509
		-7.47335	-144.443	-144.835	25.3955		284.641	-33.5995	25.3039				-19.8845	10.9353	47.8761	32.4425		359.456	-79.5429	36.3019				-19.6789	10.7804	48.2346	22.2872		119.485	50.4276	33.9723
		-27.7179	141.081	45.7793	25.8429		170.273	-12.137	29.5941				-20.9126	-134.024	133.172	27.517		318.986	27.4955	43.0232				-20.9597	-133.604	133.834	21.7772		340.517	-29.645	40.9901
		-31.9185	213.083	77.0574	26.924		303.548	-37.0953	24.3238				-21.9234	-87.0753	-58.158	31.4383		87.9772	-49.2912	20.9872				-21.9145	-86.5077	-58.5147	16.6553		231.795	-24.3904	38.7824
		-31.7726	44.5314	-24.7899	31.7625		174.66	47.6092	23.0018				-27.7048	-44.821	198.347	17.5496		285.793	-24.537	28.0674				-27.7208	-44.6558	199.276	14.959		26.1237	-34.5532	32.0564
		-21.5561	-205.094	-101.197	24.9032		268.917	-46.0062	20.9729				-18.2252	-62.5189	-177.738	23.1604		198.357	-7.74113	42.7495				-18.2311	-62.2891	-178.582	16.9602		114.607	13.2895	35.4074
		-8.69486	-110.352	-158.395	23.0681		238.502	-4.54958	12.5021				-36.2136	-15.4983	-144.632	30.1405		271.616	-11.3779	39.6054				-36.0885	-15.2809	-145.274	29.6013		228.407	-24.9588	34.894
		-33.4026	-77.0087	-128.608	23.0681		282.314	-23.4331	18.673				-15.5283	-143.558	82.0626	30.3242		74.6265	-16.3759	33.3276				-15.6729	-143.141	82.5921	22.1948		305.4	28.4606	39.0582
		-13.0172	237.053	7.01758	24.8813		251.391	-23.9282	20.7947				-6.23292	-107.421	143.52	17.3256		267.187	-44.4784	32.481				-6.25788	-107.129	144.254	13.7107		171.602	-32.7474	41.2704
		-12.9614	-3.6501	85.6709	25.4089		41.982	34.5907	29.2932				-25.7036	-56.3803	-177.753	17.1292		272.03	-58.3744	18.1529				-25.7172	-56.1104	-178.609	13.1871		83.9086	-33.5363	25.5946
		-15.8401	-134.595	-120.553	25.3955		28.162	-39.2976	24.7275				-22.4972	59.2401	51.009	32.4425		83.2316	7.04873	33.9008				-22.5138	58.9952	51.4719	22.2872		145.125	-6.10313	32.751
		-36.1355	8.44799	84.905	21.0073		194.535	40.1581	29.6405				-23.6792	191.871	90.9327	25.7854		3.03953	-13.64	34.6287				-23.3588	191.339	91.2881	22.6227		2.28517	-5.51573	45.0435
		-21.4962	-217.821	33.0199	24.0769		264.033	5.07105	18.9375				-13.9852	151.701	-83.4207	29.9476		92.2221	57.3393	31.6683				-13.6372	151.148	-83.6347	19.088		92.7295	37.4124	40.2644
		-23.6648	200.761	115.627	26.2159		266.254	-48.5859	19.5785				-29.8089	-109.44	-50.0992	28.4243		212.508	40.5197	39.6214				-29.8357	-109.147	-50.351	13.1528		210.212	-39.314	25.3879
		-15.0901	-84.8075	53.5911	26.2562		308.176	37.116	27.1494				-29.805	-39.4694	-177.616	17.1292		23.4116	8.87389	-57.2958				-29.6795	-39.2273	-178.4	13.1871		133.704	12.2913	32.9638
		-15.0039	65.7419	216.114	24.3289		272.621	9.77995	21.9473				-16.4004	59.3316	-149.165	28.4054		98.4458	-46.9644	40.7654				-16.2259	59.278	-149.802	23.4735		148.108	4.70271	38.7528
		-33.6479	57.423	26.4553	27.0987		243.986	11.3382	14.7876				-16.6718	-28.2072	-202.685	17.1292		47.8137	72.7703	34.2492				-16.7764	-27.9876	-203.523	13.1871		221.333	15.9861	38.2252
		-33.7925	73.6829	199.996	18.3709		215.542	-28.4552	21.5275				-7.54151	-11.0952	57.4454	24.7955		29.2632	41.39	29.3725				-7.33841	-11.0463	58.0708	13.1667		31.028	45.5291	25.6849
		-30.7048	-137.832	177.906	20.0001		222.797	23.1745	23.0787				-39.9109	165.964	-94.8652	29.9476		341.372	-57.4509	31.2997				-39.4677	165.547	-94.9447	19.088		59.6126	45.125	32.5829
		-26.3826	28.069	-170.085	24.6782		182.226	-72.9083	20.5311				-5.26958	-48.4247	6.35668	24.7955		296.837	-33.6177	30.9858				-5.40631	-48.1869	6.62041	13.1667		340.181	-21.7512	40.9506
		-22.0576	178.813	-0.321813	28.8313		145.623	-13.8725	19.5229				-15.0493	-180.274	-75.3619	27.0406		53.7683	4.80636	35.7572				-14.9266	-179.795	-75.8079	18.3607		221.838	59.8524	22.8233
		-34.6005	153.2	41.9952	25.8429		279.421	10.5499	11.565				-38.8389	51.0321	30.6855	32.4425		116.679	-0.442876	31.6323				-38.5821	50.8577	31.2285	22.2872		335.266	-65.6027	29.0828
		-7.75557	114.331	77.577	20.4336		202.782	-26.8144	23.8895				-26.214	-147.747	-144.111	20.1078		2.8845	-27.6464	44.2767				-26.2342	-147.217	-144.862	13.8072		127.35	54.0441	34.5068
		-21.0328	259.152	-3.33359	29.8172		219.175	18.9803	32.3366				-6.45773	-142.165	-148.397	20.1078		198.547	26.7657	43.4721				-6.53548	-141.681	-149.196	13.8072		344.613	-7.53053	31.2916
		-36.1807	-7.46355	70.2075	25.4089		39.946	-8.64502	22.4637				-27.1635	139.202	47.4412	26.6664		260.961	66.292	25.7945				-26.8949	138.752	47.7446	18.9602		17.0574	70.7802	18.5649
		-33.7125	-215.318	-9.11555	29.1295		37.972	-50.0371	31.9352				-31.4235	209.905	79.0629	28.6465		354.473	38.5631	40.3132				-31.0196	209.386	79.4055	17.5992		37.8059	-28.6842	47.3421
		-27.8248	124.78	76.0028	20.4336		288.744	-37.2457	23.6231				-31.2298	43.8527	-25.0338	33.4446		150.363	-11.2482	33.4392				-31.0368	43.672	-24.7969	34.5815		61.7064	34.0668	30.6479
		-15.9632	177.901	117.078	26.2159		316.289	-40.8896	22.8324				-19.577	-201.677	-103.945	24.9549		127.856	43.9885	44.9777				-19.6339	-201.13	-104.54	15.8855		113.239	-43.5133	27.5309
		-24.5419	-61.5451	143.537	25.7986		326.454	31.7255	37.9839				-8.8711	-109.673	-164.461	19.9835		252.895	-19.9802	44.2342				-9.02829	-109.162	-165.38	10.8352		70.2563	-41.4612	42.5672
		-27.4456	-108.148	-109.861	24.8075		82.909	-27.8066	26.7635				-32.8043	-75.378	-131.965	19.9835		173.597	-28.8928	29.5257				-32.9972	-75.1201	-132.68	10.8352		302.042	37.8811	27.2304
		-9.47934	-53.8759	170.389	25.7986		124.977	13.3692	19.046				-12.877	234.1	7.21875	25.7957		321.676	9.64185	37.8591				-12.4129	233.557	7.2632	12.9764		258.232	43.9585	32.5164
		-8.67909	217.158	95.775	26.924		64.668	14.2406	21.9753				-12.1564	-3.18163	88.465	34.9977		255.968	-30.4981	35.3223				-12.0154	-3.11796	88.9769	26.0224		9.86168	2.82739	39.04
		-29.3837	156.768	124.866	22.3548		241.725	-50.3129	23.3358				-15.564	-131.904	-123.39	20.1078		91.4185	49.3015	30.5805				-15.5425	-131.366	-124.406	13.8072		10.4804	8.4267	44.1336
		-16.5497	-169.26	20.7358	26.0609		200.195	22.032	23.4768				-35.3376	8.66682	86.8426	29.1786		213.313	-11.3993	40.9754				-35.1534	8.60905	87.1785	17.6684		314.021	-10.0396	39.7635
		-38.4828	142.325	-152.449	25.0805		214.504	0.236601	17.7415				-39.6222	-45.5755	-84.0557	24.7589		343.614	3.14067	22.9099				-39.6617	-45.1416	-84.7127	30.8624		180.953	24.6717	42.6517
		-21.4872	7.86617	-204.595	19.517		141.916	0.242587	24.2036				-19.1293	-215.663	34.6961	30.5117		56.5933	-23.8576	29.5975				-19.4623	-215	34.88	15.6673		350.059	31.3086	40.0543
		-10.6171	-116.64	144.142	18.7446		332.629	-40.545	22.3059				-23.7236	198.354	118.21	25.7854		135.979	64.7262	19.4742				-23.3996	197.786	118.632	22.6227		311.612	13.05	35.9439
		-15.7559	-70.7229	-82.7938	24.8075		287.91	-33.3932	26.4446				-13.9634	-84.1354	55.092	33.8552		178.041	1.37293	27.5983				-14.0828	-83.9637	55.5412	30.276		281.302	69.5758	24.8976
		-33.5267	-5.17749	-24.9632	24.3211		41.1378	-64.3432	9.8339				-14.9754	64.7585	222.38	22.1529		49.5932	-1.57022	9.7002				-14.9499	64.7359	223.173	16.0238		359.535	-79.7733	37.4671
		-15.8242	-129.625	78.7332	24.1602		119.479	9.65093	21.1572				-33.8101	56.9264	27.654	32.4425		299.288	36.2519	33.316				-33.6241	56.7789	28.1971	22.2872		318.986	27.747	44.4527
		-14.3289	-62.0918	-180.392	22.2287		236.998	-6.08423	19.7319				-33.0055	71.5227	207.282	19.7796		56.8199	-54.4733	29.8936				-32.8517	71.3941	208.043	9.524		87.7918	-49.5462	20.8223
		-39.8305	156.388	-39.1734	26.5694		85.7673	22.2811	25.5935				-29.5176	-136.189	182.201	27.517		71.9809	-13.6874	34.2906				-29.332	-136.395	183.371	21.7772		2.65164	17.506	44.6222
		-14.1028	133.56	-55.0107	26.6193		333.6	-6.21864	15.8093				-26.6812	26.898	-175.449	28.4054		223.625	-26.8524	24.8267				-26.5278	26.9059	-176.131	23.4735		285.735	-24.6556	30.2826
		-14.8756	138.478	76.2957	26.2159		356.8	38.3429	24.3399				-21.8785	176.497	0.141721	26.2062		215.942	54.9311	20.9031				-21.5563	176.077	0.242175	12.4562		198.39	-7.86338	48.5323
		-39.3571	31.2093	-4.21099	31.7625		301.127	17.189	21.791				-33.7961	151.025	43.3566	26.6664		152.163	-39.6802	32.1084				-33.4722	150.556	43.6132	18.9602		271.579	-11.4494	35.654
		-15.7865	12.3966	52.3238	27.0987		269.487	-11.3322	16.7555				-8.82224	112.181	79.0065	26.1814		37.4372	-17.2898	43.9782				-8.39857	111.826	79.4724	21.9262		74.6264	-16.4673	34.695
		-15.2127	-228.877	-65.2261	24.9032		82.1234	34.6217	24.6163				-21.0894	255.787	-3.08091	30.9948		135.149	16.2913	41.6086				-20.4539	255.058	-3.09875	21.8826		18.9067	22.0501	28.277
		-25.8352	-0.772502	5.65425	24.3211		84.3165	-61.6071	25.6363				-35.2951	-7.17086	72.0669	34.9977		147.867	-14.8158	32.9468				-34.8961	-7.23324	72.5083	26.0224		267.066	-44.8502	32.3688
		-26.4017	-25.1407	-6.16412	24.3211		14.9926	24.5044	34.9657				-30.955	-212.826	-8.73179	33.717		196.084	11.3953	33.6038				-31.0067	-212.133	-8.83794	21.332		83.1288	7.14604	36.459
		-11.2003	-140.82	6.52101	26.0609		344.215	20.5987	23.4501				-27.8757	123.815	77.8408	26.1814		356.366	26.252	37.138				-27.6204	123.519	78.2361	21.9262		2.94557	-13.7727	36.7008
		-13.9095	-72.5033	81.6963	25.8004		287.576	-56.2077	33.0499				-16.2581	175.338	120.017	25.7854		93.5834	14.8498	39.0971				-15.9871	174.901	120.505	22.6227		92.1635	57.4741	34.3425
		-35.3521	25.5118	188.584	24.3289		185.967	-32.5606	30.0909				-39.5988	71.3044	197.127	19.7796		198.481	-52.2275	27.873				-39.5455	71.1189	197.957	9.524		212.459	40.7079	39.4431
		-10.2672	123.75	10.4224	25.8775		154.788	7.53739	24.1085				-23.7749	-60.9569	147.383	29.9628		0.404765	-56.5017	24.8803				-23.7519	-60.8164	148.185	13.0926		23.3694	8.90286	-57.2958
		-16.725	-24.9286	-16.1839	24.3211		193.817	-27.5244	35.7349				-27.3092	-106.089	-112.945	31.4383		291.899	-38.1591	33.5892				-27.4319	-105.768	-113.512	16.6553		98.4034	-47.2632	41.387
		-13.1729	-32.3941	-143.941	22.1967		59.3052	-3.13439	19.2242				-8.63044	-52.9701	175.418	29.9628		161.021	48.1647	23.2058				-8.56256	-52.7646	176.235	13.0926		47.7907	72.8319	32.8436
		-35.0601	50.9557	47.9822	27.0987		266.354	-33.369	27.4247				-8.98117	214.889	99.0366	28.6465		190.217	39.0312	37.51				-8.58165	214.294	99.5355	17.5992		29.2901	41.5527	30.051
		-33.3734	-42.9136	175.155	25.9504		190.669	-25.8279	34.6328				-29.9146	154.028	128.079	20.5823		299.776	32.0991	41.5542				-29.6565	153.641	128.598	15.0075		341.376	-57.5952	32.0917
		-25.8661	206.446	75.3654	26.924		70.6248	33.1193	24.0997				-15.972	-166.787	21.6013	26.5463		0.489887	9.81007	41.2645				-16.2133	-166.35	22.0383	21.4129		296.759	-33.9707	31.9431
		-16.0277	15.3243	8.29865	27.0987		304.055	-59.9569	18.0378				-38.9497	139.651	-156.728	14.8863		80.4391	25.3046	35.3547				-38.5787	139.304	-157.21	14.8046		53.7341	4.83367	39.4133
		-19.1642	-102.46	10.9417	26.2562		31.1261	-19.7979	43.8782				-21.4558	7.57649	-210.899	18.5976		271.32	0.796925	22.84				-21.3114	7.58328	-211.671	10.2151		116.583	-0.423448	33.6985
		-28.7589	197.445	-31.4221	28.8313		171.547	-13.6664	21.7255				-9.93241	-114.775	148.462	17.3256		13.3614	-30.6975	26.776				-9.94391	-114.503	149.148	13.7107		2.98092	-27.882	39.289
		-33.6134	48.5865	-67.7731	26.2201		329.355	25.7356	27.8287				-14.7878	-69.0785	-84.4563	31.4383		352.439	-44.693	33.0777				-14.8813	-68.7444	-85.6024	16.6553		198.484	26.8198	48.097
		-17.4723	4.51869	21.3349	27.0987		88.9524	5.60819	23.575				-32.8962	-4.76967	-25.1325	33.7961		349.45	-10.7558	40.1835				-32.5587	-5.00815	-25.1362	32.5156		260.876	66.4064	25.7371
		-31.432	2.81998	-129.627	22.1967		296.463	-70.4815	15.5893				-14.5101	-127.21	81.3641	30.3242		324.662	64.4377	25.3783				-14.5941	-126.757	81.9885	22.1948		354.513	38.6893	40.9015
		-21.9519	-61.9063	-70.0392	27.7443		116.382	19.6813	29.2515				-13.7714	-61.0136	-185.445	17.1292		270.317	-56.4574	24.7354				-13.7403	-60.6827	-186.313	13.1871		150.325	-11.3721	35.4313
		-36.5201	-155.663	-49.4257	28.768		93.4997	-13.2503	23.534				-39.6904	153.641	-39.6467	31.7363		35.9627	13.0401	39.7757				-39.3215	153.2	-39.7094	28.0481		127.62	44.793	38.5186
		-10.5458	-174.432	53.2655	26.0609		26.5314	66.7361	20.2612				-14.0337	132.435	-56.0366	29.658		224.365	-1.55097	18.8456				-13.8709	132.046	-56.2896	24.0551		252.937	-20.1951	45.287
		-39.8248	-163.32	76.9686	24.1602		269.89	22.6721	25.5104				-14.7991	136.073	78.4209	26.1814		225.49	-3.68124	29.581				-14.7957	135.574	78.9206	21.9262		173.525	-29.1068	30.7398
		-20.3381	186.001	-25.3333	28.8313		267.844	56.5864	26.4409				-38.9259	30.7061	-3.64749	33.4446		291.933	-48.0142	19.4188				-38.7277	30.771	-3.44851	34.5815		321.653	9.72867	35.387
		-39.8286	48.5991	79.2701	21.0073		188.44	62.4718	20.2117				-14.5178	12.6012	53.9857	32.4425		221.83	-16.8504	28.6746				-14.4704	12.6284	54.4283	22.2872		255.89	-30.7538	35.574
		-13.8768	-38.2712	-77.0014	27.7443		312.376	-7.24756	21.8619				-14.131	-225.431	-66.4219	24.9549		301.789	-22.2914	26.7464				-13.8077	-224.449	-66.711	15.8855		91.3854	49.4338	30.2216
		-27.5612	147.042	158.482	22.3548		81.5344	-68.7781	24.7516				-24.4592	-0.584611	6.31773	24.7955		55.8605	42.3112	23.7009				-24.0715	-0.808617	7.08963	13.1667		213.402	-11.6685	42.6237
		-30.7886	-104.483	-27.4559	25.1172		96.5482	5.16061	15.6573				-25.1676	-24.2938	-5.64146	33.7961		99.2748	-34.2032	36.1099				-24.7885	-24.452	-6.05093	32.5156		343.535	3.17134	25.5335
		-23.9017	81.5764	127.374	24.7018		268.536	5.83794	22.812				-10.0298	-138.147	7.4537	26.5463		100.662	15.7295	34.384				-10.1183	-137.794	7.75784	21.4129		58.2744	-24.8588	37.9278
		-29.9571	-88.3873	-192.417	23.1756		205.15	-26.5262	23.3347				-13.4861	-70.4864	84.7785	24.5813		144.426	19.4891	36.6454				-13.643	-70.1448	85.4668	20.5477		135.951	64.8779	19.982
		-36.3328	-8.12774	-142.751	22.1967		328.582	-6.95492	11.9387				-35.3067	24.8237	194.342	22.1529		220.313	40.2365	47.6196				-35.2986	24.7778	195.105	16.0238		178.033	1.34186	29.539
		-25.3785	88.5679	23.4622	25.8775		158.507	-22.1412	22.8466				-37.8088	-132.327	-4.94259	24.3337		304.913	-19.1512	40.7811				-37.7015	-132.027	-4.76779	18.4237		49.5749	-1.516	12.3412
		-38.878	54.4467	223.357	24.3289		38.1855	-24.8405	37.1669				-10.6547	121.862	11.122	26.1674		47.401	-1.36827	16.549				-10.4917	121.497	11.3326	29.1222		299.26	36.4244	29.162
		-39.5772	9.44143	-34.2063	31.7625		351.353	-16.1796	28.4558				-15.1373	-24.8828	-15.7001	33.7961		205.812	-4.12963	-57.2958				-15.038	-24.8151	-15.783	32.5156		56.808	-54.7022	30.3521
		-34.7923	125.446	-141.163	20.9837		206.055	-33.5265	18.2896				-13.1085	-31.8509	-149.372	25.5343		67.215	-23.9108	30.5469				-13.4026	-30.7061	-151.275	20.5046		71.9791	-13.7631	35.5677
		-38.0708	266.175	19.4816	24.8813		65.9862	-28.8721	29.6436				-34.6414	49.5131	49.8015	32.4425		249.03	-22.6873	35.2102				-34.5427	49.2127	50.3959	22.2872		223.661	-27.1338	25.5443
		-17.0366	-10.7824	2.57411	24.3211		190.209	-42.9633	25.3089				-32.8335	-42.789	179.99	25.2335		137.323	17.2606	46.6611				-32.6912	-42.608	180.848	24.4436		215.864	55.0845	21.5858
		-37.6992	49.0955	1.94272	31.7625		235.151	38.4877	22.1549				-25.7453	203.899	77.2188	28.6465		63.2211	40.5739	23.3966				-25.3672	203.364	77.5803	17.5992		152.448	-40.0899	41.0136
		-27.4327	-186.796	17.282	26.0609		299.55	20.2212	29.8235				-17.1042	15.5047	9.21264	32.4425		57.9209	60.7281	36.949				-17.0435	15.5074	9.64528	22.2872		37.6295	-18.1298	47.2182
		-16.493	222.496	17.0573	24.8813		154.388	3.00655	14.2523				-18.1707	-100.723	12.1033	33.8552		105.985	34.2824	47.0188				-18.1843	-100.42	12.2984	30.276		143.201	-11.1218	35.3233
		-38.6183	114.968	-140.822	20.9837		112.521	28.7977	26.1442				-28.0026	194.21	-31.1514	26.2062		171.399	-15.8352	34.8382				-27.4488	193.701	-31.1701	12.4562		135.381	15.9906	40.5496
		-22.976	77.6848	53.6905	25.8775		219.666	-3.53789	11.6567				-32.7973	47.8517	-70.0492	21.028		193.444	-25.6984	43.6281				-32.7428	47.7788	-70.4837	20.7897		147.806	-14.9386	34.5701
		-18.3448	-2.72016	-31.8843	24.3211		275.978	41.7521	42.5745				-16.8259	3.44594	21.9707	24.7955		279.183	-54.7945	33.3376				-16.5963	3.40584	22.2739	13.1667		115.329	-28.5052	30.3804
		-32.7235	-94.147	107.679	25.8004		242.227	-8.10652	15.7779				-31.218	2.81181	-133.055	25.5343		152.966	11.3048	23.023				-31.1937	2.94189	-133.525	20.5046		196.102	11.4077	34.8035
		-15.5329	176.343	-5.90926	28.8313		216.771	-58.0739	26.1563				-21.5559	-60.3484	-71.5365	31.84		34.0211	80.8634	22.8763				-21.5677	-60.009	-72.0158	30.9171		356.367	26.4136	37.8547
		-12.0264	-93.1328	38.4986	26.2562		45.5874	-2.06403	23.0445				-34.6876	-153.139	-50.463	24.3337		18.9026	-44.7458	28.42				-34.707	-152.897	-50.7241	18.4237		93.4979	14.9481	41.1875
		-12.7719	-12.4453	23.7188	26.1517		336.591	23.3462	26.2446				-8.70706	-172.177	53.9697	26.5463		107.798	27.4074	29.8037				-8.77158	-171.741	54.4857	21.4129		198.495	-52.5937	27.6529
		-6.8795	5.10608	80.5241	21.0073		213.816	-6.05295	22.2045				-38.6379	-160.552	79.5503	30.3242		47.0986	-65.1697	21.9617				-38.7091	-160.094	80.2601	22.1948		0.485764	-56.7054	23.4598
		-37.6396	142.375	-96.236	28.8013		103.265	-25.7532	29.6871				-20.1834	182.579	-25.6817	26.2062		30.7008	25.1557	36.8335				-19.674	182.051	-25.7959	12.4562		291.899	-38.4648	34.5246
		-23.4245	-107.738	182.919	20.6046		137.999	11.1166	19.284				-39.562	47.5191	82.1743	29.1786		326.706	-66.2085	28.8207				-39.4273	47.3224	82.5487	17.6684		349.992	-43.4316	36.1476
		-19.4619	-71.1507	-209.556	23.1756		2.00017	58.859	18.3111				-13.1941	-37.3962	-79.4189	31.84		238.356	20.6606	29.1263				-13.1985	-37.2655	-79.9517	30.9171		161.794	48.8237	23.7965
		-24.1677	-66.661	47.1885	26.2562		318.671	15.5131	19.8987				-28.0169	144.064	162.813	20.5823		5.61244	-55.7685	31.3132				-27.8069	143.534	163.525	15.0075		190.21	39.1616	39.4629
		-29.2551	66.6901	-188.824	19.517		185.101	-36.8846	23.9909				-30.1816	-103.038	-27.5118	28.4243		152.654	46.808	26.9563				-30.0582	-102.662	-28.1162	13.1528		299.69	32.2936	41.1613
		-33.0036	73.7864	-167.425	21.0197		18.5527	-21.3282	50.7591				-23.7638	80.6289	131.02	23.287		134.945	-10.5226	35.5637				-23.6077	80.4676	131.588	11.8455		0.445146	9.84662	43.9086
		-28.2679	-12.7751	-187.097	22.2287		151.293	1.78425	9.49465				-29.6079	-87.0559	-196.775	23.1604		173.165	86.5652	24.734				-29.37	-86.7247	-197.878	16.9602		80.3912	25.4943	42.3054
		-26.0105	52.5184	136.204	27.5157		38.0501	-10.1953	19.8172				-35.8434	-7.7284	-147.591	30.1405		324.732	7.49301	-57.2958				-35.6465	-7.62301	-148.504	29.6013		271.288	0.779898	23.1315
		-17.0528	-58.7022	-56.3983	27.7443		132.353	-45.8055	28.9319				-6.46848	101.194	12.8106	26.1674		332.235	-31.2171	34.3347				-6.2575	100.659	13.183	29.1222		13.3221	-30.9107	28.0268
		-15.7106	53.5509	-19.0902	31.7625		65.3686	-58.9045	19.3775				-25.1879	87.3574	25.142	26.1674		127.396	-16.8154	29.9987				-24.9402	87.0711	25.4442	29.1222		352.345	-44.9316	39.3802
		-29.9262	183.007	131.883	22.3548		21.0513	27.9812	19.3327				-39.7005	52.777	231.486	22.1529		181.882	14.0612	36.1794				-39.7448	52.7109	232.379	16.0238		349.375	-11.0476	40.78
		-6.43408	-4.45852	-77.3793	27.7443		208.636	24.2366	29.525				-38.6744	9.16707	-35.3403	33.4446		136.882	-71.8005	31.1228				-38.5686	9.15137	-35.3945	34.5815		324.745	64.5632	28.6825
		-22.0572	17.532	82.3546	21.0073		0.819138	-13.5496	27.9818				-35.7185	123.473	-144.164	27.0773		29.6295	-21.3942	56.2134				-35.4503	123.159	-144.615	22.8597		270.278	-56.671	26.6283
		-8.71912	-11.6202	100.846	25.4089		313.949	23.2832	28.5817				-38.0137	263.064	19.8988	25.7957		22.7368	-54.5272	36.3265				-37.3627	262.43	20.0086	12.9764		35.9021	13.2016	42.9162
		-18.3778	-52.9751	-83.8906	27.7443		151.212	-45.0419	26.3725				-16.0071	-10.3427	2.7135	33.7961		265.798	-0.890269	29.1941				-15.8738	-10.1436	2.91637	32.5156		224.423	-1.63673	21.6983
		-12.8758	65.844	-78.071	26.2201		335.544	-47.7184	22.4536				-37.0809	48.5244	2.12654	33.4446		179.631	-58.2585	34.0829				-37.0008	48.5269	2.38311	34.5815		225.579	-3.85661	31.6983
		-28.5064	-20.0393	41.7145	26.1517		180.866	20.8966	21.6253				-25.3124	-184.804	17.7463	26.5463		330.461	-27.0658	34.7668				-25.422	-184.189	18.0489	21.4129		291.854	-48.2653	21.1028
		-19.5604	198.414	9.65567	25.8429		234.31	34.1543	29.4839				-16.9555	219.835	17.8111	25.7957		294.457	51.5261	33.8385				-16.5288	219.291	17.9873	12.9764		221.759	-16.8797	30.848
		-39.2347	186.184	-52.2795	26.5694		181.06	-41.6315	28.2014				-39.1917	113.107	-143.804	27.0773		30.0604	27.1197	39.8021				-38.9106	112.738	-144.208	22.8597		301.67	-22.4698	27.8073
		-39.1773	-131.323	29.7649	26.0609		121.169	19.8175	30.2751				-22.6003	75.7472	55.6278	26.1674		12.4267	42.1651	32.544				-22.4848	75.4927	55.9533	29.1222		55.8063	42.482	24.3544
		-31.8763	11.4055	93.4435	21.0073		201.203	17.9706	24.5854				-17.8956	-2.94507	-32.6073	33.7961		129.065	-70.694	28.8253				-17.6218	-2.77069	-32.9969	32.5156		99.2817	-34.4339	35.7249
		-17.3262	-18.675	60.5046	26.1517		135.947	29.4842	22.5424				-31.5619	-92.8349	111.29	24.5813		24.0529	29.2564	26.0187				-31.5006	-92.6706	112.362	20.5477		100.565	15.8263	35.8494
		-21.628	-68.6609	-32.5688	25.1172		147.841	-45.3965	25.2057				-14.5402	173.727	-5.73148	26.2062		20.2417	-28.2856	35.6461				-14.1767	173.299	-5.60289	12.4562		144.39	19.5623	32.4784
		-9.95167	-98.4016	16.5415	26.2562		245.145	15.2064	20.7787				-10.989	-91.2283	40.3555	33.8552		118.614	3.27543	42.0815				-11.0025	-90.9079	40.9424	30.276		220.297	40.4319	43.2093
		-30.4997	129.355	-135.088	20.9837		75.6719	-70.4501	21.8608				-12.5293	-12.4395	24.2149	24.7955		263.602	20.3824	27.3995				-12.4657	-12.4796	24.4492	13.1667		304.735	-19.3376	42.0153
		-18.9456	-225.372	-46.8716	24.9032		165.313	-19.6378	23.3724				-6.43803	5.44629	83.5226	27.0423		345.31	12.1637	38.3155				-6.37795	5.44448	84.0767	20.2871		47.385	-1.39241	22.7198
		-8.55237	116.395	-118.175	20.9837		291.793	6.62014	15.8733				-37.1084	140.764	-99.5291	29.9476		102.563	4.59956	37.3734				-36.6997	140.376	-99.9278	19.088		205.923	-4.28766	45.6936
		-7.19842	-56.208	151.594	25.7986		36.9204	-5.47156	8.25301				-22.697	-105.879	189.888	11.9787		105.78	9.99715	41.381				-22.7657	-105.582	190.761	8.72088		67.2373	-24.1971	32.9911
		-11.5643	101.077	-103.995	26.6193		9.76384	-30.238	14.099				-19.2453	-69.8829	-215.141	23.1604		198.22	0.849101	38.6535				-19.0873	-69.5371	-216.14	16.9602		249.165	-23.0575	35.0407
		-36.5475	-152.093	-57.0277	29.5839		147.581	54.9322	30.4418				-23.0104	-66.4711	49.149	33.8552		244.322	21.1915	29.1495				-22.9602	-66.418	49.8289	30.276		137.254	17.333	45.7455
		-33.7217	-117.421	-165.303	23.1756		152.261	13.5925	19.101				-29.0079	65.161	-193.846	18.5976		104.861	45.7404	39.2154				-29.0334	65.1932	-194.556	10.2151		63.101	40.7066	24.549
		-9.71136	-126.45	13.787	26.2562		274.559	-7.34316	24.158				-33.3577	72.5171	-172.54	25.265		87.5423	12.7865	40.4868				-33.2408	72.4061	-173.234	24.9072		57.9324	60.8379	37.1731
		-21.2658	127.496	106.979	20.4336		312.667	29.3681	30.9953				-28.301	-12.7614	-193.049	17.1292		210.564	10.8136	45.1498				-28.351	-12.5766	-193.85	13.1871		105.819	34.6017	46.9363
		-31.9584	-166.11	7.73711	26.0609		299.545	-35.4596	19.5752				-27.6712	52.2924	140.236	26.9926		288.256	-18.4772	33.1539				-27.1257	52.4561	140.899	22.2135		171.359	-15.9874	36.5904
		-22.2414	-7.30837	-73.9293	27.7443		110.366	21.9657	29.7135				-17.1286	-57.209	-57.609	31.84		234.419	-37.1435	30.9615				-17.2245	-56.7309	-57.7888	30.9171		193.426	-25.8939	44.8941
		-32.1368	-161.478	74.0451	24.1602		15.6912	-26.8227	24.9856				-15.2364	52.4486	-19.5603	33.4446		124.606	-36.0056	32.0088				-15.1693	52.2104	-19.5126	34.5815		279.123	-55.0753	33.4855
		-15.6315	-148.797	133.054	20.0001		259.298	13.4943	25.646				-30.363	179.504	137.285	20.5823		95.5251	73.4576	14.8109				-29.9574	178.837	138.329	15.0075		152.925	11.3288	24.697
		-8.25921	56.687	27.9188	27.0987		164.862	0.197071	17.1694				-6.58529	-4.25769	-79.3985	31.84		240.638	12.5211	30.1109				-6.68333	-4.18318	-79.5914	30.9171		34.1925	80.8901	29.3575
		-30.9991	53.1158	-105.445	26.2201		261.938	4.88287	26.0682				-20.9134	17.6667	84.2511	27.0423		57.9921	14.8833	34.476				-20.7294	17.6884	84.5241	20.2871		19.063	-45.4958	29.0364
		-7.6703	16.7377	54.5655	27.0987		9.03505	-10.8194	18.9487				-7.96789	-11.4656	104.339	34.9977		1.30857	31.7011	35.3237				-8.02886	-11.427	105.04	26.0224		107.738	27.5793	30.9998
		-29.492	-129.602	130.391	20.0001		160.109	9.72237	17.4043				-17.3294	-51.9403	-86.6393	31.84		339.671	-73.2722	18.6762				-17.2511	-51.7575	-87.2779	30.9171		47.2062	-65.3967	21.8731
		-18.752	-54.5705	90.0039	25.4089		270.191	-33.6239	30.6845				-13.4978	65.2322	-80.1804	21.028		293.262	-78.9646	25.8				-13.2451	65.0516	-80.4803	20.7897		30.6408	25.2984	37.6383
		-6.35302	110.316	25.5708	25.8775		108.642	-24.9083	29.5466				-26.8047	-19.7536	43.6908	24.7955		65.1601	42.9726	24.8297				-26.5208	-19.7047	44.001	13.1667		326.729	-66.3653	35.8258
		-35.1636	-35.5493	-202.852	22.2287		9.86698	55.0399	22.1101				-19.2658	195.077	9.62064	26.6664		79.7851	23.1571	34.1185				-18.8335	194.565	9.63605	18.9602		238.303	20.7883	30.5599
		-14.5668	61.402	51.6293	27.0987		291.068	33.0437	36.8636				-38.8723	183.132	-52.7649	31.7363		311.123	-21.0245	41.0097				-38.4285	182.638	-52.8079	28.0481		5.57855	-55.9913	33.099
		-30.7067	77.4976	112.429	20.4336		284.796	-63.5422	19.5057				-38.0849	-129.45	30.1242	26.5463		311.95	7.47776	29.9234				-38.1115	-129.032	30.4236	21.4129		152.573	47.0692	24.3123
		-20.0772	6.51115	-56.9168	26.2201		184.235	41.4757	35.1285				-30.9329	11.4296	96.2937	27.0423		307.171	35.9768	34.8098				-30.7372	11.3994	96.7952	20.2871		134.532	-11.0206	39.3229
		-12.1558	111.984	-129.766	20.9837		195.605	76.9841	18.3737				-16.3827	-18.4656	63.4249	24.7955		195.623	-39.8706	26.9477				-16.2161	-18.4023	63.929	13.1667		168.086	86.6623	35.9076
		-8.94624	-114.094	-142.124	23.0681		256.924	29.5448	34.2736				-21.187	-67.0231	-33.3207	28.4243		261.426	8.68465	41.0541				-20.9249	-66.7	-33.3486	13.1528		324.337	7.85387	35.667
		-35.8792	-29.6384	-15.8655	24.3211		171.509	9.74262	28.39				-9.00957	-96.8029	16.6819	33.8552		351.372	-23.3935	23.0144				-8.98079	-96.4329	16.826	30.276		332.127	-31.4506	34.4442
		-25.0469	89.8959	126.871	24.7018		126.286	63.7508	16.317				-31.2158	127.473	-138.304	27.0773		285.446	-35.4552	26.469				-30.9745	127.293	-138.828	22.8597		127.352	-17.0315	32.8678
		-12.5266	-6.25453	-13.3209	24.3211		263.97	31.0895	21.6445				-17.2758	-221.827	-47.9612	24.9549		170.615	-12.5419	45.9542				-17.2255	-220.974	-48.1638	15.8855		17.194	-15.3712	49.9293
		-20.1402	171.505	113.621	26.2159		214.428	34.2736	33.0769				-9.0344	114.295	-122.162	27.0773		303.347	-38.4532	35.8721				-8.8669	114.177	-122.857	22.8597		181.876	14.0894	37.787
		-9.89122	-104.874	145.72	18.7446		178.446	25.4647	29.4574				-7.22295	-55.9948	156.688	29.9628		174.55	48.5638	35.9036				-7.2473	-55.8382	157.635	13.0926		136.656	-71.9125	32.4604
		-8.08183	-118.871	-175.919	23.1756		139.18	-40.6339	31.5169				-11.6446	99.3275	-107.191	29.658		269.309	-46.9674	31.7231				-11.547	98.9654	-107.608	24.0551		29.6566	-21.6136	-57.2958
		-29.0901	169.06	-32.7473	28.8313		341.501	-3.72001	13.2258				-35.3972	-149.564	-58.085	27.0406		239.008	-4.76151	29.3875				-35.3991	-149.137	-58.2434	18.3607		22.7656	-54.7462	38.67
		-6.0546	-157.538	14.8915	26.0609		215.093	22.5463	26.8654				-33.4655	-115.646	-172.457	23.1604		280.885	-26.4476	28.4818				-33.5455	-115.013	-173.722	16.9602		265.754	-0.889034	20.8582
		-18.0211	-149.129	-136.921	25.3955		149.346	-41.003	27.6396				-8.13065	-123.919	14.8076	33.8552		252.042	-25.802	33.2211				-8.20412	-123.657	15.0626	30.276		179.653	-58.5529	33.842
		-27.2993	-182.621	-28.0837	28.768		312.237	-52.4169	23.885				-21.9073	125.905	110.038	26.1814		42.2575	35.7098	30.0301				-21.7114	125.641	110.495	21.9262		330.344	-27.39	39.1874
		-27.0513	26.9813	149.782	27.5157		73.1214	39.851	16.3009				-30.0138	-163.535	8.09737	26.5463		195.056	41.0929	34.7362				-30.1258	-163.154	8.31776	21.4129		294.38	51.6791	34.5844
		-19.8467	123.399	-150.639	20.9837		120.443	2.42871	19.1999				-21.7368	-6.29399	-75.7153	31.84		328.015	22.3568	45.8265				-21.7615	-6.22025	-75.8326	30.9171		30.0215	27.2735	41.13
		-18.8016	130.9	127.162	24.7018		31.2039	-6.02494	12.4664				-31.18	-158.722	76.143	30.3242		264.275	5.22374	28.6639				-31.3633	-158.193	76.6542	22.1948		12.5053	42.4418	33.5647
		-18.9523	116.674	-127.977	20.9837		30.4411	1.30597	21.9063				-14.7542	-147.016	136.407	27.517		266.592	-49.7246	22.6792				-14.8397	-146.662	137.049	21.7772		129.129	-70.865	28.5955
		-33.6851	-102.226	130.803	18.7446		331.647	-11.2795	21.29				-8.45615	55.9295	28.5807	32.4425		308.279	38.0547	37.8369				-8.43137	55.7111	28.9792	22.2872		24.0508	29.4244	27.0761
		-23.4181	1.91903	-150.19	22.1967		274.87	0.0962521	12.5344				-30.4545	52.1465	-108.884	21.028		272.822	10.2005	31.1627				-30.2872	52.0725	-109.375	20.7897		20.2354	-28.6766	39.0459
		-16.1682	-9.46498	-27.3238	24.3211		184.235	-22.3439	34.753				-6.97546	16.6119	55.4336	32.4425		244.447	11.6001	26.2523				-7.04239	16.3502	55.6124	22.2872		118.536	3.30076	43.5495
		-18.8477	-168.586	81.5299	24.1602		322.24	-19.1884	29.3791				-28.0142	-127.966	133.692	27.517		216.429	-29.4636	25.0602				-28.0562	-127.692	134.476	21.7772		263.552	20.4836	28.9539
		-5.32667	-200.273	97.3857	21.7829		190.156	-88.0281	8.05271				-18.2737	-53.8632	92.2562	34.9977		223.371	24.1086	33.1108				-18.2393	-53.5894	92.7805	26.0224		218.75	15.5968	47.5207
		-33.1491	-101.735	-11.0619	25.1172		55.5749	10.4129	18.0114				-6.40265	108.751	26.7808	26.1674		180.861	-73.6034	19.7146				-6.39362	108.308	27.3675	29.1222		345.245	12.2386	40.0853
		-11.9087	245.054	-25.872	29.8172		300.313	-19.6791	22.8485				-34.8667	-36.421	-209.211	17.1292		145.807	-14.2311	32.6939				-34.8445	-36.3549	-210.174	13.1871		102.459	4.66676	38.4748
		-24.3493	-203.921	53.8811	21.7829		320.617	40.2627	32.1153				-14.3662	59.8775	52.82	32.4425		279.601	10.868	30.1227				-14.3242	59.5912	53.3091	22.2872		105.65	10.079	44.0225
		-37.8723	132.714	-144.175	20.9837		301.673	-17.0902	28.7983				-30.9916	76.4551	116.144	26.1814		204.197	-26.2596	36.432				-30.8332	76.2649	116.727	21.9262		198.24	0.751687	-57.2958
		-19.2078	-156.099	49.2019	26.0609		99.9356	22.1409	33.3742				-20.8745	6.94773	-57.0195	21.028		219.719	19.3886	35.9159				-20.6735	7.02417	-57.2911	20.7897		244.35	21.3406	30.3675
		-39.7322	-220.709	52.2551	21.7829		291.36	-26.369	21.7847				-12.6651	110.78	-133.574	27.0773		40.3229	-9.07683	29.7488				-12.3837	110.479	-134.2	22.8597		104.842	45.9543	39.8926
		-27.9213	-36.923	-206.995	22.2287		349.873	62.7582	27.1499				-8.44831	-111.966	-146.584	19.9835		38.4834	-51.7065	24.7202				-8.51701	-111.513	-147.452	10.8352		231.044	45.4928	41.1009
		-36.5789	-178.735	-116.288	25.3955		145.855	47.9522	25.3948				-34.9991	-29.1536	-15.0577	33.7961		289.073	-38.7667	35.149				-34.8917	-29.1956	-14.8565	32.5156		87.4422	12.9227	42.2501
		-33.0093	-244.088	35.2664	24.0769		127.465	2.33305	28.3823				-24.8516	88.8631	129.67	23.287		316.516	-42.4631	29.3272				-24.7007	88.6821	130.13	11.8455		210.579	10.8789	47.4413
		-5.39071	74.1549	-177.037	21.0197		0.400141	85.2051	18.2923				-12.3064	-6.34322	-13.2898	33.7961		83.3795	-28.6082	34.3474				-12.1615	-6.38467	-13.5212	32.5156		288.175	-18.6283	32.0059
		-26.6974	-162.707	67.6908	24.1602		309.983	-16.232	25.2123				-20.4728	168.89	116.704	25.7854		125.135	13.8914	33.9878				-20.204	168.446	117.209	22.6227		234.472	-37.5215	34.0607
		-11.4684	51.9565	-139.054	24.6782		183.235	-11.6496	20.3908				-9.47059	-103.23	149.983	17.3256		64.8463	14.5973	33.0011				-9.50683	-103.049	150.783	13.7107		126.161	-41.0231	-57.2958
		-37.2185	65.2338	162.43	27.5157		89.7416	15.1994	24.2873				-8.36845	-116.74	-180.394	23.1604		241.625	-51.4556	29.6295				-8.60152	-116.156	-181.308	16.9602		95.3677	73.5055	14.786
		-32.7112	-159.591	-55.8367	29.5839		170.895	51.8073	24.4604				-28.9087	166.743	-33.4688	26.2062		200.397	22.5166	39.3424				-28.4858	166.472	-33.621	12.4562		240.607	12.5683	31.9747
		-39.6118	-52.6143	30.4625	26.1517		279.945	3.73806	15.7167				-5.00083	-154.708	15.6194	26.5463		215.152	0.110544	28.0938				-5.26166	-154.392	16.1791	21.4129		58.0398	14.9285	36.9119
		-7.09654	-38.9499	95.5806	25.4089		56.192	-21.0243	20.6608				-17.1796	-147.176	-140.398	20.1078		142.036	0.171514	32.993				-17.2721	-146.726	-141.253	13.8072		1.32784	31.848	35.8843
		-27.6493	-83.6698	118.944	25.8004		166.219	-23.4838	24.6117				-25.7178	-179.937	-28.3214	24.3337		283.858	0.850911	22.5334				-25.7567	-179.433	-28.2689	18.4237		339.427	-73.4272	18.7077
		-26.5487	106.767	103.635	20.4336		104.481	3.37301	16.9605				-27.9163	26.4605	153.95	26.9926		332.973	-41.66	28.4375				-27.8698	26.4714	154.627	22.2135		293.291	-79.0435	26.155
		-24.0415	98.1112	-187.318	21.0197		200.793	-3.79306	20.6508				-20.2833	121.784	-154.85	27.0773		288.107	-34.5651	33.0022				-19.9432	121.524	-155.393	22.8597		65.0116	43.1623	24.8003
		-15.9152	-12.5056	130.933	25.7986		278.237	-29.687	23.861				-18.3781	128.808	129.77	23.287		99.452	-8.67432	35.6412				-18.1894	128.599	130.245	11.8455		79.7118	23.2942	32.2439
		-9.68881	46.8383	4.12991	31.7625		235.928	-64.4357	14.8787				-19.7771	114.852	-131.518	27.0773		141.607	82.5211	30.6266				-19.4931	114.462	-131.969	22.8597		310.778	-21.4404	39.1822
		-5.26711	-175.64	74.3111	24.1602		234.906	-27.9012	24.053				-32.8123	-100.761	134.049	17.3256		237.611	-6.23885	33.8894				-32.8663	-100.405	134.822	13.7107		311.897	7.55839	34.0633
		-30.8896	-173.952	39.7412	26.0609		41.2654	-0.646672	11.0412				-23.2587	2.90871	-154.543	25.5343		85.9613	23.3056	36.704				-23.2584	3.07685	-155.031	20.5046		307.886	36.2067	32.4295
		-35.3313	23.9475	-209.144	19.517		160.346	85.1273	49.7786				-15.4316	-9.96235	-27.0727	33.7961		333.868	-6.59759	21.209				-15.4553	-9.76382	-27.6123	32.5156		195.549	-40.0918	28.232
		-38.2155	-40.5132	-93.3865	27.147		311.74	-56.843	16.6595				-17.8356	-165.708	83.6756	30.3242		356.919	39.8447	36.9526				-18.0127	-165.197	84.1659	22.1948		261.314	8.70339	43.196
		-27.282	161.998	-49.1952	28.8313		147.271	65.2503	20.9283				-31.8134	-100.874	-10.7854	28.4243		301.637	17.6425	42.9129				-31.6811	-100.686	-10.6515	13.1528		351.316	-23.9124	24.4981
		-33.3177	-50.3443	-82.8801	27.147		177.004	-2.49367	10.9048				-12.3383	241.829	-25.5647	30.9948		269.662	-11.7301	36.1809				-11.8722	241.199	-25.6322	21.8826		285.268	-35.5009	26.9147
		-13.8154	181.282	-132.475	25.0805		284.295	15.4783	21.9789				-23.3182	-201.662	55.4503	22.903		82.1201	35.6722	27.1786				-23.4297	-201.152	55.9082	15.9164		170.596	-12.6557	47.7969
[truncated: 3,240 more rows]

## Sheet: Figure 3
Figure 3a	:	Dynamical internal pressure					Figure 3b	:	Dynamical internal cohesion					Dynamical surface cohesion
[truncated: 4,337 more rows]

[truncated: 8 more sheets: Figure 4, Figure 5, Supplementary Figure 1, Supplementary Figure 2, Supplementary Figure 3, Supplementary Figure 4, Supplementary Figure 5, Supplementary Figure 6]
